# Supplementary material for: Classification of protein motifs based on subcellular localization uncovers evolutionary relationships at both sequence and functional levels
Source: BMC Bioinformatics. 2013 Jul 18;14:229. doi: 10.1186/1471-2105-14-229 (PMC3724711; doi:10.1186/1471-2105-14-229)
Supplement: Additional file 1 — Tables with results for each motif when proteins with multiple compartments are used (Motifs_annotation_multiple.xls). [file 1471-2105-14-229-S1.xls]

## Sheet: id_sl_allSL
Swiss-Prot ID	Subcellular localizations
095L_IIV3	Extracellular
104K_THEAN	C_Membrane
104K_THEPA	C_Membrane
108_SOLLC	Extracellular
13KDA_SCYCA	E_Reticulum
13KDA_TRISC	E_Reticulum
14331_CAEEL	Cytoplasm,Nucleus
14332_CAEEL	Cytoplasm,Nucleus
14332_ORYSJ	Cytoplasm,Nucleus
14333_ORYSJ	Cytoplasm,Nucleus
14335_ORYSJ	Cytoplasm,Nucleus
14336_ARATH	C_Membrane,Nucleus
14336_ORYSJ	Cytoplasm,Nucleus
1433B_BOVIN	Cytoplasm
1433B_CHICK	Cytoplasm
1433B_HUMAN	Cytoplasm
1433B_MACFA	Cytoplasm
1433B_MOUSE	Cytoplasm
1433B_PONAB	Cytoplasm
1433B_RAT	Cytoplasm
1433B_SHEEP	Cytoplasm
1433B_XENTR	Cytoplasm
1433E_BOVIN	Cytoplasm
1433E_CHICK	Cytoplasm
1433E_HUMAN	Cytoplasm
1433E_MOUSE	Cytoplasm
1433E_RAT	Cytoplasm
1433E_SHEEP	Cytoplasm
1433F_BOVIN	Cytoplasm
1433F_MOUSE	Cytoplasm
1433F_RAT	Cytoplasm
1433G_BOVIN	Cytoplasm
1433G_CHICK	Cytoplasm
1433G_HUMAN	Cytoplasm
1433G_MOUSE	Cytoplasm
1433G_PONAB	Cytoplasm
1433G_RAT	Cytoplasm
1433G_SHEEP	Cytoplasm
1433S_BOVIN	Cytoplasm,Nucleus,Extracellular
1433S_HUMAN	Cytoplasm,Nucleus,Extracellular
1433S_MOUSE	Cytoplasm,Nucleus,Extracellular
1433S_SHEEP	Cytoplasm,Nucleus,Extracellular
1433T_BOVIN	Cytoplasm
1433T_CHICK	Cytoplasm
1433T_HUMAN	Cytoplasm
1433T_MOUSE	Cytoplasm
1433T_PONAB	Cytoplasm
1433T_RABIT	Cytoplasm
1433T_RAT	Cytoplasm
1433T_XENLA	Cytoplasm
1433Z_AEDAE	Cytoplasm
1433Z_BOMMO	Cytoplasm
1433Z_BOVIN	Cytoplasm
1433Z_CHICK	Cytoplasm
1433Z_DROME	Cytoplasm
1433Z_HUMAN	Cytoplasm
1433Z_MOUSE	Cytoplasm
1433Z_PONAB	Cytoplasm
1433Z_RAT	Cytoplasm
1433Z_SHEEP	Cytoplasm
1433Z_XENLA	Cytoplasm
1433Z_XENTR	Cytoplasm
143B1_ONCMY	Cytoplasm
143B2_ONCMY	Cytoplasm
143BA_DANRE	Cytoplasm
143BA_XENLA	Cytoplasm
143BB_DANRE	Cytoplasm
143BB_XENLA	Cytoplasm
143G1_DANRE	Cytoplasm
143G1_ONCMY	Cytoplasm
143G2_ONCMY	Cytoplasm
143GA_XENLA	Cytoplasm
143GB_XENLA	Cytoplasm
14KD_MYCBO	Extracellular
14KD_RHOSH	C_Membrane
14KL_BRUA1	C_Membrane
14KL_BRUA2	C_Membrane
14KL_BRUAB	C_Membrane
14KL_BRUC2	C_Membrane
14KL_BRUME	C_Membrane
14KL_BRUO2	C_Membrane
14KL_BRUSI	C_Membrane
14KL_BRUSU	C_Membrane
14KL_OCHA4	C_Membrane
16D10_MELAR	Extracellular
16D10_MELHA	Extracellular
16D10_MELIC	Extracellular
16D10_MELJA	Extracellular
17KD_RICAM	C_Membrane
17KD_RICAU	C_Membrane
17KD_RICBE	C_Membrane
17KD_RICBR	C_Membrane
17KD_RICCA	C_Membrane
17KD_RICCN	C_Membrane
17KD_RICFE	C_Membrane
17KD_RICJY	C_Membrane
17KD_RICMO	C_Membrane
17KD_RICPA	C_Membrane
17KD_RICPR	C_Membrane
17KD_RICRH	C_Membrane
17KD_RICRI	C_Membrane
17KD_RICSI	C_Membrane
17KD_RICTY	C_Membrane
1AP1_BRAOT	Nucleus
1C16_HUMAN	C_Membrane,Extracellular
1CPX_DIRIM	Cytoplasm
29C0_ANCSP	Extracellular
29C_DICDI	Extracellular
2A5A_HUMAN	Cytoplasm,Nucleus
2A5A_MOUSE	Cytoplasm,Nucleus
2A5B_HUMAN	Cytoplasm
2A5B_RABIT	Nucleus
2A5D_HUMAN	Cytoplasm,Nucleus
2A5D_RABIT	Nucleus
2A5D_YEAST	Cytoplasm,Nucleus
2A5E_BOVIN	Cytoplasm
2A5E_HUMAN	Cytoplasm
2A5E_MOUSE	Cytoplasm
2A5E_RABIT	Cytoplasm
2A5G_HUMAN	Nucleus
2A5G_MOUSE	Nucleus
2A5G_RABIT	Nucleus
2AAA_BOVIN	Cytoplasm
2AAA_DICDI	Cytoplasm
2AAA_HUMAN	Cytoplasm
2AAA_MOUSE	Cytoplasm
2AAA_PIG	Cytoplasm
2ABB_BOVIN	Cytoplasm
2ABB_CARAU	Cytoplasm
2ABB_HUMAN	Cytoplasm,Mitochondrion
2ABB_MACFA	Cytoplasm
2ABB_MOUSE	Cytoplasm,Mitochondrion
2ABB_PIG	Cytoplasm
2ABB_PONAB	Cytoplasm
2ABB_RABIT	Cytoplasm
2ABB_RAT	Cytoplasm,Mitochondrion
2ABB_XENLA	Cytoplasm
2ABB_XENTR	Cytoplasm
2ABD_CHICK	Cytoplasm
2ABD_DANRE	Cytoplasm
2ABD_HUMAN	Cytoplasm
2ABD_MOUSE	Cytoplasm
2ABD_RAT	Cytoplasm
2ABD_XENLA	Cytoplasm
2ABD_XENTR	Cytoplasm
2AD1_SCHPO	Cytoplasm,Nucleus
2AD2_SCHPO	Cytoplasm,Nucleus
2AP1_BRAOT	Nucleus
2B11_HUMAN	C_Membrane,E_Reticulum,Golgi,Lysosome
2B13_HUMAN	C_Membrane,E_Reticulum,Golgi,Lysosome
2B14_HUMAN	C_Membrane,E_Reticulum,Golgi,Lysosome
2B17_HUMAN	C_Membrane,E_Reticulum,Golgi,Lysosome
2B18_HUMAN	C_Membrane,E_Reticulum,Golgi,Lysosome
2B19_HUMAN	C_Membrane,E_Reticulum,Golgi,Lysosome
2B1A_HUMAN	C_Membrane,E_Reticulum,Golgi,Lysosome
2B1B_HUMAN	C_Membrane,E_Reticulum,Golgi,Lysosome
2B1C_HUMAN	C_Membrane,E_Reticulum,Golgi,Lysosome
2B1D_HUMAN	C_Membrane,E_Reticulum,Golgi,Lysosome
2B1E_HUMAN	C_Membrane,E_Reticulum,Golgi,Lysosome
2B1F_HUMAN	C_Membrane,E_Reticulum,Golgi,Lysosome
2B1G_HUMAN	C_Membrane,E_Reticulum,Golgi,Lysosome
2NDP_YEAST	Cytoplasm
2SS_CUCMA	Vacuole
2SS_MATST	Vacuole
32C7_ANCSP	Extracellular
33VP_CHENC	Extracellular
34KD_MYCBO	C_Membrane
34KD_MYCPA	C_Membrane
34KD_MYCTU	C_Membrane
35KD_MYCTA	Cytoplasm
35KD_MYCTU	Cytoplasm
3AP1_BRAOL	Nucleus
3BHS1_HUMAN	E_Reticulum,Mitochondrion
3BHS1_MACMU	E_Reticulum,Mitochondrion
3BHS1_MESAU	E_Reticulum,Mitochondrion
3BHS1_MOUSE	E_Reticulum,Mitochondrion
3BHS1_RAT	E_Reticulum,Mitochondrion
3BHS2_HUMAN	E_Reticulum,Mitochondrion
3BHS2_MESAU	E_Reticulum,Mitochondrion
3BHS2_MOUSE	E_Reticulum,Mitochondrion
3BHS2_RAT	E_Reticulum,Mitochondrion
3BHS3_MESAU	E_Reticulum,Mitochondrion
3BHS3_MOUSE	E_Reticulum,Mitochondrion
3BHS4_MOUSE	E_Reticulum,Mitochondrion
3BHS4_RAT	E_Reticulum,Mitochondrion
3BHS5_MOUSE	E_Reticulum,Mitochondrion
3BHS5_RAT	E_Reticulum,Mitochondrion
3BHS6_MOUSE	E_Reticulum,Mitochondrion
3BHS7_HUMAN	E_Reticulum
3BHS7_MOUSE	E_Reticulum
3BHS7_RAT	E_Reticulum
3BHS_BOVIN	E_Reticulum,Mitochondrion
3BHS_CANFA	E_Reticulum,Mitochondrion
3BHS_HORSE	E_Reticulum,Mitochondrion
3BHS_MYCTU	Cytoplasm
3BHS_PIG	E_Reticulum,Mitochondrion
3BP5_HUMAN	Mitochondrion
3BP5_MOUSE	Mitochondrion
3BP5_RAT	Mitochondrion
3HAO1_ASPCL	Cytoplasm
3HAO1_ASPFC	Cytoplasm
3HAO1_ASPFU	Cytoplasm
3HAO1_ASPOR	Cytoplasm
3HAO2_ASPCL	Cytoplasm
3HAO2_ASPFC	Cytoplasm
3HAO2_ASPFU	Cytoplasm
3HAO2_ASPOR	Cytoplasm
3HAO_ASHGO	Cytoplasm
3HAO_ASPNC	Cytoplasm
3HAO_ASPTN	Cytoplasm
3HAO_BOVIN	Cytoplasm
3HAO_CAEBR	Cytoplasm
3HAO_CAEEL	Cytoplasm
3HAO_CANAL	Cytoplasm
3HAO_CHAGB	Cytoplasm
3HAO_COCIM	Cytoplasm
3HAO_CRYNB	Cytoplasm
3HAO_CRYNJ	Cytoplasm
3HAO_DANRE	Cytoplasm
3HAO_DICDI	Cytoplasm
3HAO_HUMAN	Cytoplasm
3HAO_LODEL	Cytoplasm
3HAO_MAGO7	Cytoplasm
3HAO_MOUSE	Cytoplasm
3HAO_NEMVE	Cytoplasm
3HAO_NEOFI	Cytoplasm
3HAO_NEUCR	Cytoplasm
3HAO_PICGU	Cytoplasm
3HAO_PICST	Cytoplasm
3HAO_PODAN	Cytoplasm
3HAO_RAT	Cytoplasm
3HAO_USTMA	Cytoplasm
3HAO_XENLA	Cytoplasm
3HAO_XENTR	Cytoplasm
3HAO_YARLI	Cytoplasm
3HAO_YEAST	Cytoplasm,Nucleus
3HIDH_ARATH	Mitochondrion
3HIDH_BOVIN	Mitochondrion
3HIDH_CAEEL	Mitochondrion
3HIDH_DICDI	Mitochondrion
3HIDH_DROME	Mitochondrion
3HIDH_HUMAN	Mitochondrion
3HIDH_MESAU	Mitochondrion
3HIDH_MOUSE	Mitochondrion
3HIDH_PONAB	Mitochondrion
3HIDH_RABIT	Mitochondrion
3HIDH_RAT	Mitochondrion
3MG_ARATH	Nucleus
3MG_ENCCU	Nucleus
3MG_HUMAN	Nucleus
3MG_MOUSE	Nucleus
3MG_RAT	Nucleus
3O1D_COMTE	C_Membrane
3O1D_RHOOP	C_Membrane
41_BOVIN	Cytoplasm,Nucleus
41_CANFA	Cytoplasm,Nucleus
41_CHICK	Cytoplasm,Nucleus
41_HUMAN	Cytoplasm,Nucleus
41_MOUSE	Cytoplasm,Nucleus
41_XENLA	Cytoplasm,Nucleus
45C1_ANCSP	Extracellular
4CLL2_ARATH	Peroxisome
4CLL3_ARATH	Peroxisome
4CLL4_ARATH	Peroxisome
4CLL5_ARATH	Peroxisome
4CLL6_ARATH	Peroxisome
4CLL7_ARATH	Peroxisome
4CLL8_ARATH	Peroxisome
4CLL9_ARATH	Peroxisome
4ET_HUMAN	Cytoplasm,Nucleus
4ET_MOUSE	Cytoplasm,Nucleus
4F2_HUMAN	C_Membrane
4F2_MOUSE	C_Membrane
4F2_RABIT	C_Membrane
4F2_RAT	C_Membrane
4HPT_ARATH	Mitochondrion
4ON1_ARATH	E_Reticulum
5E5_RAT	Nucleus
5EAS1_NICAT	Cytoplasm
5EAS2_NICAT	Cytoplasm
5EAS3_NICAT	Cytoplasm
5EAS4_NICAT	Cytoplasm
5EAS_CAPAN	Cytoplasm
5EAS_TOBAC	Cytoplasm
5H1AA_TAKRU	C_Membrane
5H1AB_TAKRU	C_Membrane
5HT1A_CANFA	C_Membrane
5HT1A_GORGO	C_Membrane
5HT1A_HORSE	C_Membrane
5HT1A_HUMAN	C_Membrane
5HT1A_MOUSE	C_Membrane
5HT1A_PANTR	C_Membrane
5HT1A_PONPY	C_Membrane
5HT1A_RAT	C_Membrane
5HT1A_VULVU	C_Membrane
5HT1A_XENLA	C_Membrane
5HT1B_CANFA	C_Membrane
5HT1B_CAVPO	C_Membrane
5HT1B_CRIGR	C_Membrane
5HT1B_DIDMA	C_Membrane
5HT1B_FELCA	C_Membrane
5HT1B_GORGO	C_Membrane
5HT1B_HORSE	C_Membrane
5HT1B_HUMAN	C_Membrane
5HT1B_MOUSE	C_Membrane
5HT1B_PANTR	C_Membrane
5HT1B_PIG	C_Membrane
5HT1B_RABIT	C_Membrane
5HT1B_RAT	C_Membrane
5HT1B_SPAEH	C_Membrane
5HT1B_VULVU	C_Membrane
5HT1D_CANFA	C_Membrane
5HT1D_CAVPO	C_Membrane
5HT1D_HUMAN	C_Membrane
5HT1D_MOUSE	C_Membrane
5HT1D_PIG	C_Membrane
5HT1D_RABIT	C_Membrane
5HT1D_RAT	C_Membrane
5HT1D_TAKRU	C_Membrane
5HT1E_CAVPO	C_Membrane
5HT1E_HUMAN	C_Membrane
5HT1E_PANTR	C_Membrane
5HT1E_PIG	C_Membrane
5HT1F_CAVPO	C_Membrane
5HT1F_HUMAN	C_Membrane
5HT1F_MOUSE	C_Membrane
5HT1F_PANTR	C_Membrane
5HT1F_RAT	C_Membrane
5HT1R_DROME	C_Membrane
5HT2A_BOVIN	C_Membrane
5HT2A_CANFA	C_Membrane
5HT2A_CAVPO	C_Membrane
5HT2A_CRIGR	C_Membrane
5HT2A_DROME	C_Membrane
5HT2A_HUMAN	C_Membrane
5HT2A_MACMU	C_Membrane
5HT2A_MOUSE	C_Membrane
5HT2A_PIG	C_Membrane
5HT2A_PONPY	C_Membrane
5HT2A_RAT	C_Membrane
5HT2B_CAVPO	C_Membrane
5HT2B_DROME	C_Membrane
5HT2B_HUMAN	C_Membrane
5HT2B_MOUSE	C_Membrane
5HT2B_PIG	C_Membrane
5HT2B_RAT	C_Membrane
5HT2B_TETFL	C_Membrane
5HT2C_CANFA	C_Membrane
5HT2C_HUMAN	C_Membrane
5HT2C_MOUSE	C_Membrane
5HT2C_PANTR	C_Membrane
5HT2C_RAT	C_Membrane
5HT3A_CAVPO	C_Membrane
5HT3A_HUMAN	C_Membrane
5HT3A_MOUSE	C_Membrane
5HT3A_RAT	C_Membrane
5HT3B_HUMAN	C_Membrane
5HT3B_MOUSE	C_Membrane
5HT3B_RAT	C_Membrane
5HT3C_HUMAN	C_Membrane
5HT3D_HUMAN	C_Membrane
5HT3E_HUMAN	C_Membrane
5HT4R_CAVPO	C_Membrane
5HT4R_HUMAN	C_Membrane
5HT4R_MOUSE	C_Membrane
5HT4R_PIG	C_Membrane
5HT4R_RAT	C_Membrane
5HT5A_HUMAN	C_Membrane
5HT5A_MOUSE	C_Membrane
5HT5A_RAT	C_Membrane
5HT5B_MOUSE	C_Membrane
5HT5B_RAT	C_Membrane
5HT6R_HUMAN	C_Membrane
5HT6R_MOUSE	C_Membrane
5HT6R_PANTR	C_Membrane
5HT6R_RAT	C_Membrane
5HT7R_CAVPO	C_Membrane
5HT7R_HUMAN	C_Membrane
5HT7R_MOUSE	C_Membrane
5HT7R_RAT	C_Membrane
5HT7R_XENLA	C_Membrane
5HTB1_APLCA	C_Membrane
5HTB2_APLCA	C_Membrane
5HTR_BOMMO	C_Membrane
5HTR_HELVI	C_Membrane
5HTR_LYMST	C_Membrane
5N3LA_XENLA	Cytoplasm
5N3LB_XENLA	Cytoplasm
5NT1A_HUMAN	Cytoplasm
5NT1A_MOUSE	Cytoplasm
5NT1B_HUMAN	Cytoplasm
5NT1B_MOUSE	Cytoplasm
5NT3L_CHICK	Cytoplasm
5NT3L_HUMAN	Cytoplasm
5NT3L_MOUSE	Cytoplasm
5NT3L_RAT	Cytoplasm
5NT3_CAEEL	Cytoplasm
5NT3_CHICK	Cytoplasm
5NT3_DANRE	Cytoplasm
5NT3_HUMAN	Cytoplasm,E_Reticulum
5NT3_MOUSE	Cytoplasm
5NTC_BOVIN	Cytoplasm
5NTC_CHICK	Cytoplasm
5NTC_DICDI	Cytoplasm
5NTC_HUMAN	Cytoplasm
5NTC_MOUSE	Cytoplasm
5NTC_PONAB	Cytoplasm
5NTC_XENLA	Cytoplasm
5NTC_XENTR	Cytoplasm
5NTD_BOOMI	C_Membrane
5NTD_BOVIN	C_Membrane
5NTD_DISOM	C_Membrane
5NTD_HUMAN	C_Membrane
5NTD_MOUSE	C_Membrane
5NTD_RAT	C_Membrane
5NTD_TREPA	C_Membrane
5NTD_VIBCH	C_Membrane
5NTD_VIBPA	C_Membrane
5NTD_VIBVU	C_Membrane
60A_DROME	Extracellular
60A_DROVI	Extracellular
68MP_BOVIN	Mitochondrion
68MP_HUMAN	Mitochondrion
68MP_MOUSE	Mitochondrion
68MP_RAT	Mitochondrion
6PGD1_YEAST	Cytoplasm
6PGD_EMENI	Cytoplasm
6PGD_HUMAN	Cytoplasm
6PGD_MOUSE	Cytoplasm
6PGD_PIG	Cytoplasm
6PGD_RAT	Cytoplasm
6PGD_SHEEP	Cytoplasm
6PGL3_ORYSI	Chloroplast
6PGL3_ORYSJ	Chloroplast
6PGL4_ORYSI	Chloroplast
6PGL4_ORYSJ	Chloroplast
6PGL5_ARATH	Chloroplast
6PGL_BOVIN	Cytoplasm
6PGL_HUMAN	Cytoplasm
6PGL_MOUSE	Cytoplasm
6PGL_RAT	Cytoplasm
7B2_HUMAN	Extracellular
7B2_MOUSE	Extracellular
7B2_PANTR	Extracellular
7B2_PIG	Extracellular
7B2_RAT	Extracellular
7B2_XENLA	Extracellular
7LESS_DROME	C_Membrane
7LESS_DROVI	C_Membrane
7UP1_DROME	Nucleus
7UP2_DROME	Nucleus
A13CA_XENLA	E_Reticulum
A13CB_XENLA	E_Reticulum
A16L1_HUMAN	Cytoplasm
A16L1_MOUSE	Cytoplasm
A16L1_PONAB	Cytoplasm
A16L2_HUMAN	Cytoplasm
A16L2_MOUSE	Cytoplasm
A1AF_CAVPO	Extracellular
A1AF_RABIT	Extracellular
A1AG1_HUMAN	Extracellular
A1AG1_MOUSE	Extracellular
A1AG1_MUSCR	Extracellular
A1AG2_HUMAN	Extracellular
A1AG2_MOUSE	Extracellular
A1AG3_MOUSE	Extracellular
A1AG8_MUSCR	Extracellular
A1AG_BOVIN	Extracellular
A1AG_RABIT	Extracellular
A1AG_RAT	Extracellular
A1AS_CAVPO	Extracellular
A1AT1_HORSE	Extracellular
A1AT1_MOUSE	Extracellular
A1AT2_HORSE	Extracellular
A1AT2_MOUSE	Extracellular
A1AT3_HORSE	Extracellular
A1AT3_MOUSE	Extracellular
A1AT4_HORSE	Extracellular
A1AT4_MOUSE	Extracellular
A1AT5_MOUSE	Extracellular
A1AT6_MOUSE	Extracellular
A1AT_BOMMO	Extracellular
A1AT_BOVIN	Extracellular
A1AT_CALCN	Extracellular
A1AT_CHILA	Extracellular
A1AT_CHLAE	Extracellular
A1AT_CYPCA	Extracellular
A1AT_DIDMA	Extracellular
A1AT_HUMAN	Extracellular
A1AT_MACEU	Extracellular
A1AT_MERUN	Extracellular
A1AT_MESAU	Extracellular
A1AT_MUSCR	Extracellular
A1AT_MUSSA	Extracellular
A1AT_PAPAN	Extracellular
A1AT_PIG	Extracellular
A1AT_PONAB	Extracellular
A1AT_RAT	Extracellular
A1AT_SHEEP	Extracellular
A1BG_BOVIN	Extracellular
A1BG_EQUAS	Extracellular
A1BG_HORSE	Extracellular
A1BG_HUMAN	Extracellular
A1BG_MOUSE	Extracellular
A1BG_PIG	Extracellular
A1BG_RABIT	Extracellular
A1BG_RAT	Extracellular
A1CF_HUMAN	Cytoplasm,E_Reticulum,Nucleus
A1CF_MOUSE	Cytoplasm,E_Reticulum,Nucleus
A1CF_PONAB	Cytoplasm,E_Reticulum,Nucleus
A1CF_RAT	Cytoplasm,E_Reticulum,Nucleus
A1H1_LOXHI	Extracellular
A1H1_LOXRE	Extracellular
A1H1_LOXSP	Extracellular
A1H2_LOXHI	Extracellular
A1H2_LOXRE	Extracellular
A1H2_LOXSP	Extracellular
A1H3_LOXHI	Extracellular
A1H3_LOXSP	Extracellular
A1H4_LOXHI	Extracellular
A1HA_LOXIN	Extracellular
A1HB1_LOXIN	Extracellular
A1HB2_LOXIN	Extracellular
A1H_LOXGA	Extracellular
A1H_LOXSM	Extracellular
A1I1_LOXSP	Extracellular
A1I2_LOXSP	Extracellular
A1I3_LOXSP	Extracellular
A1I3_RAT	Extracellular
A1I4_LOXSP	Extracellular
A1IA1_LOXHI	Extracellular
A1IA1_LOXIN	Extracellular
A1IA2_LOXHI	Extracellular
A1IA2_LOXIN	Extracellular
A1IA3_LOXHI	Extracellular
A1IA3_LOXIN	Extracellular
A1IA4_LOXHI	Extracellular
A1IA5_LOXHI	Extracellular
A1IA6_LOXHI	Extracellular
A1IA7_LOXHI	Extracellular
A1IA8_LOXHI	Extracellular
A1IB1_LOXHI	Extracellular
A1IB1_LOXIN	Extracellular
A1IB2_LOXHI	Extracellular
A1IB2_LOXIN	Extracellular
A1IB3_LOXHI	Extracellular
A1IB4_LOXHI	Extracellular
A1IB5_LOXHI	Extracellular
A1IB6_LOXHI	Extracellular
A1KA1_LOXAP	Extracellular
A1KA1_LOXAR	Extracellular
A1KA1_LOXDE	Extracellular
A1KA1_LOXSA	Extracellular
A1KA2_LOXAP	Extracellular
A1KA2_LOXAR	Extracellular
A1KA2_LOXDE	Extracellular
A1KA2_LOXSA	Extracellular
A1KA3_LOXAP	Extracellular
A1KA3_LOXAR	Extracellular
A1KA3_LOXDE	Extracellular
A1KA3_LOXSA	Extracellular
A1KA4_LOXAP	Extracellular
A1KA4_LOXAR	Extracellular
A1KA4_LOXDE	Extracellular
A1KA4_LOXSA	Extracellular
A1KA5_LOXDE	Extracellular
A1KA5_LOXSA	Extracellular
A1KA6_LOXDE	Extracellular
A1KA6_LOXSA	Extracellular
A1KA_LOXBO	Extracellular
A1KB1_LOXAP	Extracellular
A1KB1_LOXDE	Extracellular
A1KB1_LOXSA	Extracellular
A1KB2_LOXAP	Extracellular
A1KB2_LOXDE	Extracellular
A1KB2_LOXSA	Extracellular
A1KB3_LOXAP	Extracellular
A1KB_LOXAR	Extracellular
A1KB_LOXBO	Extracellular
A1KC_LOXAP	Extracellular
A1KC_LOXAR	Extracellular
A1K_LOXRE	Extracellular
A1L1_LOXSA	Extracellular
A1L2_LOXSA	Extracellular
A1L3_LOXSA	Extracellular
A1LA_LOXAR	Extracellular
A1LB1_LOXAR	Extracellular
A1LB2_LOXAR	Extracellular
A1LC_LOXAR	Extracellular
A1L_LOXAP	Extracellular
A1L_LOXDE	Extracellular
A1MA1_LOXDE	Extracellular
A1MA2_LOXDE	Extracellular
A1MA3_LOXDE	Extracellular
A1MA4_LOXDE	Extracellular
A1MA5_LOXDE	Extracellular
A1MA6_LOXDE	Extracellular
A1MB_LOXDE	Extracellular
A1M_RAT	Extracellular
A1OA1_LOXVA	Extracellular
A1OA2_LOXVA	Extracellular
A1OA3_LOXVA	Extracellular
A1OA_LOXRU	Extracellular
A1OB1_LOXVA	Extracellular
A1OB2_LOXVA	Extracellular
A1OB3_LOXVA	Extracellular
A1OB4_LOXVA	Extracellular
A1OB5_LOXVA	Extracellular
A1OB_LOXRU	Extracellular
A1OC_LOXRU	Extracellular
A1OD_LOXRU	Extracellular
A1O_LOXAM	Extracellular
A1P_LOXRU	Extracellular
A1X1_LOXAR	Extracellular
A1X1_LOXGA	Extracellular
A1X1_LOXIN	Extracellular
A1X1_LOXRE	Extracellular
A1XA_LOXGA	Extracellular
A21_LOXAP	Extracellular
A21_LOXAR	Extracellular
A21_LOXIN	Extracellular
A21_LOXSP	Extracellular
A21_LOXVA	Extracellular
A22_LOXIN	Extracellular
A29AB_DROME	Extracellular
A29AB_DROSI	Extracellular
A2AP_BOVIN	Extracellular
A2AP_HUMAN	Extracellular
A2AP_MOUSE	Extracellular
A2AP_STRCA	Extracellular
A2GL_HUMAN	Extracellular
A2MG_BOVIN	Extracellular
A2MG_HUMAN	Extracellular
A2MG_PONAB	Extracellular
A2MG_RAT	Extracellular
A2ML1_HUMAN	Extracellular
A2MP_MOUSE	Extracellular
A2M_HOMAM	Extracellular
A2M_MOUSE	Extracellular
A2M_OCTVU	Extracellular
A2M_PACLE	Extracellular
A311_LOXLA	Extracellular
A311_LOXS4	Extracellular
A312_LOXLA	Extracellular
A312_LOXS4	Extracellular
A31_LOXAR	Extracellular
A32CD_DROME	Extracellular
A32_LOXLA	Extracellular
A331_LOXLA	Extracellular
A332_LOXLA	Extracellular
A333_LOXLA	Extracellular
A33A_DROME	Extracellular
A33_PLEWA	Nucleus
A36DE_DROME	Extracellular
A37C_DROLE	Cytoplasm
A37C_DROME	Cytoplasm
A37C_DROSI	Cytoplasm
A3LT2_MOUSE	Golgi
A3LT2_RAT	Golgi
A3X1_LOXLA	Extracellular
A411_LOXAM	Extracellular
A411_LOXHI	Extracellular
A411_LOXLA	Extracellular
A412_LOXAM	Extracellular
A412_LOXHI	Extracellular
A412_LOXLA	Extracellular
A413_LOXAM	Extracellular
A413_LOXHI	Extracellular
A41_LOXAR	Extracellular
A41_LOXRU	Extracellular
A41_VACCC	Extracellular
A41_VACCW	Extracellular
A41_VAR67	Extracellular
A421_LOXLA	Extracellular
A422_LOXLA	Extracellular
A423_LOXLA	Extracellular
A424_LOXLA	Extracellular
A42_LOXHI	Extracellular
A43_LOXLA	Extracellular
A4GAT_GORGO	Golgi
A4GAT_HUMAN	Golgi
A4GAT_MOUSE	Golgi
A4GAT_PANTR	Golgi
A4GAT_PONPY	Golgi
A4GAT_RAT	Golgi
A4GCT_HUMAN	Golgi
A51_LOXIN	Extracellular
A53E_DROME	Extracellular
A60DA_DROME	Mitochondrion
A611_LOXHI	Extracellular
A612_LOXHI	Extracellular
A62F_DROME	Extracellular
A63F_DROME	Extracellular
A70A_DROMA	Extracellular
A70A_DROME	Extracellular
A70A_DROSE	Extracellular
A70A_DROSI	Extracellular
A71_LOXAR	Extracellular
A76A_DROME	Extracellular
A85A_MYCAV	Extracellular
A85A_MYCBO	Extracellular
A85A_MYCBP	Extracellular
A85A_MYCGO	Extracellular
A85A_MYCLE	Extracellular
A85A_MYCMR	Extracellular
A85A_MYCTU	Extracellular
A85A_MYCUL	Extracellular
A85B_MYCAV	Extracellular
A85B_MYCBO	Extracellular
A85B_MYCBP	Extracellular
A85B_MYCIA	Extracellular
A85B_MYCKA	Extracellular
A85B_MYCLE	Extracellular
A85B_MYCSC	Extracellular
A85B_MYCTA	Extracellular
A85B_MYCTU	Extracellular
A85C_MYCAV	Extracellular
A85C_MYCBO	Extracellular
A85C_MYCLE	Extracellular
A85C_MYCTU	Extracellular
A95EF_DROME	Extracellular
A98AB_DROME	Extracellular
A9A1A_DANRE	Cytoplasm
A9A1B_DANRE	Cytoplasm
A9_ARATH	Extracellular
A9_BRANA	Extracellular
AA1R_BOVIN	C_Membrane
AA1R_CANFA	C_Membrane
AA1R_CAVPO	C_Membrane
AA1R_CHICK	C_Membrane
AA1R_HUMAN	C_Membrane
AA1R_MOUSE	C_Membrane
AA1R_PONAB	C_Membrane
AA1R_RABIT	C_Membrane
AA1R_RAT	C_Membrane
AA2AR_CANFA	C_Membrane
AA2AR_CAVPO	C_Membrane
AA2AR_HORSE	C_Membrane
AA2AR_HUMAN	C_Membrane
AA2AR_MOUSE	C_Membrane
AA2AR_RAT	C_Membrane
AA2BR_BOVIN	C_Membrane
AA2BR_CANFA	C_Membrane
AA2BR_CHICK	C_Membrane
AA2BR_HUMAN	C_Membrane
AA2BR_MOUSE	C_Membrane
AA2BR_RABIT	C_Membrane
AA2BR_RAT	C_Membrane
AA2DA_DANRE	C_Membrane
AA2DB_DANRE	C_Membrane
AA3RB_HUMAN	C_Membrane
AA3R_BOVIN	C_Membrane
AA3R_CANFA	C_Membrane
AA3R_HUMAN	C_Membrane
AA3R_MOUSE	C_Membrane
AA3R_RABIT	C_Membrane
AA3R_RAT	C_Membrane
AA3R_SHEEP	C_Membrane
AAAD_BOVIN	E_Reticulum
AAAD_HUMAN	E_Reticulum
AAAD_MOUSE	E_Reticulum
AAAD_RABIT	E_Reticulum
AAAD_RAT	E_Reticulum
AAAP_ANAMF	Extracellular
AAAP_ANAML	Extracellular
AAAP_ANAMM	Extracellular
AAAP_ANAMV	Extracellular
AABA_DICNO	Periplasm
AACA_ENTFA	Cytoplasm
AACA_ENTFC	Cytoplasm
AACA_STAAM	Cytoplasm
AACA_STAAU	Cytoplasm
AACA_STAEQ	Cytoplasm
AACA_STAHJ	Cytoplasm
AACA_STASC	Cytoplasm
AACA_STAWA	Cytoplasm
AACS_CHICK	Cytoplasm
AACS_DANRE	Cytoplasm
AACS_HUMAN	Cytoplasm
AACS_MACFA	Cytoplasm
AACS_MOUSE	Cytoplasm
AACS_RAT	Cytoplasm
AACS_XENTR	Cytoplasm
AACT_HUMAN	Extracellular
AACT_PONAB	Extracellular
AAC_ACTUT	Extracellular
AADAT_BOVIN	Mitochondrion
AADAT_HUMAN	Mitochondrion
AADAT_MOUSE	Mitochondrion
AADAT_RAT	Mitochondrion
AAE11_ARATH	Peroxisome
AAE12_ARATH	Peroxisome
AAE13_ARATH	Cytoplasm,Nucleus
AAE15_ARATH	Chloroplast
AAE16_ARATH	Chloroplast
AAE17_ARATH	Peroxisome
AAE1_ARATH	Peroxisome
AAE20_ARATH	Peroxisome
AAE5_ARATH	Peroxisome
AAEA_CITK8	C_Membrane
AAEA_CROS8	C_Membrane
AAEA_ECO24	C_Membrane
AAEA_ECO27	C_Membrane
AAEA_ECO45	C_Membrane
AAEA_ECO55	C_Membrane
AAEA_ECO57	C_Membrane
AAEA_ECO5E	C_Membrane
AAEA_ECO7I	C_Membrane
AAEA_ECO81	C_Membrane
AAEA_ECO8A	C_Membrane
AAEA_ECOBW	C_Membrane
AAEA_ECODH	C_Membrane
AAEA_ECOHS	C_Membrane
AAEA_ECOK1	C_Membrane
AAEA_ECOL5	C_Membrane
AAEA_ECOL6	C_Membrane
AAEA_ECOLC	C_Membrane
AAEA_ECOLI	C_Membrane
AAEA_ECOLU	C_Membrane
AAEA_ECOSE	C_Membrane
AAEA_ECOSM	C_Membrane
AAEA_ECOUT	C_Membrane
AAEA_ENT38	C_Membrane
AAEA_ERWCT	C_Membrane
AAEA_ERWT9	C_Membrane
AAEA_ESCF3	C_Membrane
AAEA_KLEP3	C_Membrane
AAEA_PECCP	C_Membrane
AAEA_SALA4	C_Membrane
AAEA_SALAR	C_Membrane
AAEA_SALCH	C_Membrane
AAEA_SALDC	C_Membrane
AAEA_SALEP	C_Membrane
AAEA_SALG2	C_Membrane
AAEA_SALHS	C_Membrane
AAEA_SALNS	C_Membrane
AAEA_SALPA	C_Membrane
AAEA_SALPB	C_Membrane
AAEA_SALPC	C_Membrane
AAEA_SALPK	C_Membrane
AAEA_SALSV	C_Membrane
AAEA_SALTI	C_Membrane
AAEA_SALTY	C_Membrane
AAEA_SERP5	C_Membrane
AAEA_SHIDS	C_Membrane
AAEA_SHIF8	C_Membrane
AAEA_SHIFL	C_Membrane
AAEA_SHISS	C_Membrane
AAEA_YERE8	C_Membrane
AAEA_YERP3	C_Membrane
AAEA_YERPA	C_Membrane
AAEA_YERPB	C_Membrane
AAEA_YERPE	C_Membrane
AAEA_YERPG	C_Membrane
AAEA_YERPN	C_Membrane
AAEA_YERPP	C_Membrane
AAEA_YERPS	C_Membrane
AAEA_YERPY	C_Membrane
AAEB_CITK8	C_Membrane
AAEB_DICD5	C_Membrane
AAEB_DICDC	C_Membrane
AAEB_ECO24	C_Membrane
AAEB_ECO27	C_Membrane
AAEB_ECO45	C_Membrane
AAEB_ECO55	C_Membrane
AAEB_ECO57	C_Membrane
AAEB_ECO5E	C_Membrane
AAEB_ECO7I	C_Membrane
AAEB_ECO81	C_Membrane
AAEB_ECO8A	C_Membrane
AAEB_ECOBW	C_Membrane
AAEB_ECOHS	C_Membrane
AAEB_ECOK1	C_Membrane
AAEB_ECOL5	C_Membrane
AAEB_ECOL6	C_Membrane
AAEB_ECOLC	C_Membrane
AAEB_ECOLI	C_Membrane
AAEB_ECOLU	C_Membrane
AAEB_ECOSE	C_Membrane
AAEB_ECOSM	C_Membrane
AAEB_ECOUT	C_Membrane
AAEB_EDWI9	C_Membrane
AAEB_EDWTF	C_Membrane
AAEB_ENTCC	C_Membrane
AAEB_ERWBE	C_Membrane
AAEB_ERWCT	C_Membrane
AAEB_ESCF3	C_Membrane
AAEB_PANAM	C_Membrane
AAEB_PECCP	C_Membrane
AAEB_PECWW	C_Membrane
AAEB_RAHSY	C_Membrane
AAEB_SALA4	C_Membrane
AAEB_SALAR	C_Membrane
AAEB_SALCH	C_Membrane
AAEB_SALDC	C_Membrane
AAEB_SALEP	C_Membrane
AAEB_SALG2	C_Membrane
AAEB_SALHS	C_Membrane
AAEB_SALNS	C_Membrane
AAEB_SALPA	C_Membrane
AAEB_SALPB	C_Membrane
AAEB_SALPC	C_Membrane
AAEB_SALPK	C_Membrane
AAEB_SALSV	C_Membrane
AAEB_SALTI	C_Membrane
AAEB_SALTY	C_Membrane
AAEB_SHIB3	C_Membrane
AAEB_SHIBS	C_Membrane
AAEB_SHIDS	C_Membrane
AAEB_SHIF8	C_Membrane
AAEB_SHIFL	C_Membrane
AAEB_SHISS	C_Membrane
AAEB_YERE8	C_Membrane
AAEB_YERP3	C_Membrane
AAEB_YERPA	C_Membrane
AAEB_YERPB	C_Membrane
AAEB_YERPE	C_Membrane
AAEB_YERPG	C_Membrane
AAEB_YERPN	C_Membrane
AAEB_YERPP	C_Membrane
AAEB_YERPS	C_Membrane
AAEB_YERPY	C_Membrane
AAEX_CITK8	C_Membrane
AAEX_CROS8	C_Membrane
AAEX_DICDC	C_Membrane
AAEX_ECO27	C_Membrane
AAEX_ECO45	C_Membrane
AAEX_ECO55	C_Membrane
AAEX_ECO57	C_Membrane
AAEX_ECO7I	C_Membrane
AAEX_ECO81	C_Membrane
AAEX_ECO8A	C_Membrane
AAEX_ECOBW	C_Membrane
AAEX_ECODH	C_Membrane
AAEX_ECOK1	C_Membrane
AAEX_ECOL5	C_Membrane
AAEX_ECOL6	C_Membrane
AAEX_ECOLC	C_Membrane
AAEX_ECOLI	C_Membrane
AAEX_ECOLU	C_Membrane
AAEX_ECOUT	C_Membrane
AAEX_EDWTE	C_Membrane
AAEX_ENT38	C_Membrane
AAEX_ERWCT	C_Membrane
AAEX_ERWT9	C_Membrane
AAEX_ESCF3	C_Membrane
AAEX_KLEP3	C_Membrane
AAEX_PANVC	C_Membrane
AAEX_PECCP	C_Membrane
AAEX_SALA4	C_Membrane
AAEX_SALAR	C_Membrane
AAEX_SALCH	C_Membrane
AAEX_SALDC	C_Membrane
AAEX_SALEP	C_Membrane
AAEX_SALG2	C_Membrane
AAEX_SALHS	C_Membrane
AAEX_SALNS	C_Membrane
AAEX_SALPA	C_Membrane
AAEX_SALPB	C_Membrane
AAEX_SALPC	C_Membrane
AAEX_SALPK	C_Membrane
AAEX_SALSV	C_Membrane
AAEX_SALTI	C_Membrane
AAEX_SALTY	C_Membrane
AAEX_SERMA	C_Membrane
AAEX_SERP5	C_Membrane
AAEX_SHIBS	C_Membrane
AAEX_SHIDS	C_Membrane
AAEX_SHIF8	C_Membrane
AAEX_SHIFL	C_Membrane
AAEX_SHISS	C_Membrane
AAEX_SODGM	C_Membrane
AAEX_YERE8	C_Membrane
AAEX_YERP3	C_Membrane
AAEX_YERPA	C_Membrane
AAEX_YERPB	C_Membrane
AAEX_YERPE	C_Membrane
AAEX_YERPG	C_Membrane
AAEX_YERPN	C_Membrane
AAEX_YERPP	C_Membrane
AAEX_YERPS	C_Membrane
AAEX_YERPY	C_Membrane
AAH_ARATH	Chloroplast
AAK1_BOVIN	C_Membrane
AAK1_HUMAN	C_Membrane
AAK1_MOUSE	C_Membrane
AAK1_PIG	C_Membrane
AAK1_RAT	C_Membrane
AAKG_SCHPO	Cytoplasm,Nucleus
AAKG_YEAST	Cytoplasm,Nucleus
AAMP_BOVIN	C_Membrane,Cytoplasm
AAMP_CANFA	C_Membrane,Cytoplasm
AAMP_HUMAN	C_Membrane,Cytoplasm
AAMP_PONAB	C_Membrane,Cytoplasm
AAP1_ARATH	C_Membrane
AAP2_ARATH	C_Membrane
AAP3_ARATH	C_Membrane,Nucleus
AAP4_ARATH	C_Membrane
AAP5_ARATH	C_Membrane
AAP6_ARATH	C_Membrane
AAP7_ARATH	C_Membrane
AAP8_ARATH	C_Membrane
AAPA_BACSU	C_Membrane
AAPJ_RHIL3	Periplasm
AAPK1_HUMAN	Cytoplasm,Nucleus
AAPK1_MOUSE	Cytoplasm,Nucleus
AAPK1_PIG	Cytoplasm,Nucleus
AAPK1_PONAB	Cytoplasm,Nucleus
AAPK1_RAT	Cytoplasm,Nucleus
AAPK2_HUMAN	Cytoplasm,Nucleus
AAPK2_MOUSE	Cytoplasm,Nucleus
AAPK2_PIG	Cytoplasm,Nucleus
AAPK2_PONAB	Cytoplasm,Nucleus
AAPK2_RAT	Cytoplasm,Nucleus
AAPM_RHIL3	C_Membrane
AAPQ_RHIL3	C_Membrane
AAR2_SCHPO	Cytoplasm,Nucleus
AAR2_YEAST	Cytoplasm,Nucleus
AARA_DICDI	Cytoplasm
AARA_PROST	C_Membrane
AARD_PROST	C_Membrane
AASD1_BOVIN	Cytoplasm
AASD1_DANRE	Cytoplasm
AASD1_HUMAN	Cytoplasm
AASD1_MOUSE	Cytoplasm
AASD1_RAT	Cytoplasm
AASDA_XENLA	Cytoplasm
AASDB_XENLA	Cytoplasm
AASS_ARATH	Cytoplasm
AASS_BOVIN	Mitochondrion
AASS_HUMAN	Mitochondrion
AASS_MOUSE	Mitochondrion
AASS_RAT	Mitochondrion
AAS_CITK8	C_Membrane
AAS_CROS8	C_Membrane
AAS_ECO24	C_Membrane
AAS_ECO27	C_Membrane
AAS_ECO45	C_Membrane
AAS_ECO55	C_Membrane
AAS_ECO57	C_Membrane
AAS_ECO5E	C_Membrane
AAS_ECO7I	C_Membrane
AAS_ECOBW	C_Membrane
AAS_ECODH	C_Membrane
AAS_ECOHS	C_Membrane
AAS_ECOK1	C_Membrane
AAS_ECOL5	C_Membrane
AAS_ECOL6	C_Membrane
AAS_ECOLC	C_Membrane
AAS_ECOLI	C_Membrane
AAS_ECOLU	C_Membrane
AAS_ECOSE	C_Membrane
AAS_ECOSM	C_Membrane
AAS_ECOUT	C_Membrane
AAS_ENT38	C_Membrane
AAS_ERWCT	C_Membrane
AAS_ERWT9	C_Membrane
AAS_ESCF3	C_Membrane
AAS_KLEP3	C_Membrane
AAS_KLEP7	C_Membrane
AAS_PECCP	C_Membrane
AAS_PHOLL	C_Membrane
AAS_SALA4	C_Membrane
AAS_SALCH	C_Membrane
AAS_SALDC	C_Membrane
AAS_SALEP	C_Membrane
AAS_SALG2	C_Membrane
AAS_SALHS	C_Membrane
AAS_SALNS	C_Membrane
AAS_SALPA	C_Membrane
AAS_SALPB	C_Membrane
AAS_SALPC	C_Membrane
AAS_SALPK	C_Membrane
AAS_SALSV	C_Membrane
AAS_SALTI	C_Membrane
AAS_SALTY	C_Membrane
AAS_SHIB3	C_Membrane
AAS_SHIF8	C_Membrane
AAS_SHIFL	C_Membrane
AAS_SHISS	C_Membrane
AAS_YERE8	C_Membrane
AAS_YERP3	C_Membrane
AAS_YERPA	C_Membrane
AAS_YERPB	C_Membrane
AAS_YERPE	C_Membrane
AAS_YERPG	C_Membrane
AAS_YERPP	C_Membrane
AAS_YERPS	C_Membrane
AAS_YERPY	C_Membrane
AAT1_ARATH	Mitochondrion
AAT1_BACSU	Cytoplasm
AAT1_HUMAN	Cytoplasm,Mitochondrion
AAT1_MACFA	Cytoplasm,Mitochondrion
AAT1_MEDSA	Cytoplasm
AAT1_METJA	Cytoplasm
AAT1_MOUSE	Cytoplasm,Mitochondrion
AAT1_SCHPO	C_Membrane,Golgi
AAT2_ARATH	Cytoplasm
AAT2_BACSU	Cytoplasm
AAT2_METJA	Cytoplasm
AAT3_ARATH	Chloroplast
AAT3_BACSU	Cytoplasm
AAT4_ARATH	Cytoplasm
AAT5_ARATH	Chloroplast
AATA_RHIME	Cytoplasm
AATB_RHIME	Cytoplasm
AATB_RHIML	Cytoplasm
AATC2_BOVIN	Cytoplasm
AATC2_HUMAN	Cytoplasm
AATC2_MOUSE	Cytoplasm
AATC_BOVIN	Cytoplasm
AATC_CAEEL	Cytoplasm
AATC_CHICK	Cytoplasm
AATC_DAUCA	Cytoplasm
AATC_DICDI	Cytoplasm
AATC_HORSE	Cytoplasm
AATC_HUMAN	Cytoplasm
AATC_MACFA	Cytoplasm
AATC_MOUSE	Cytoplasm
AATC_ORYSJ	Cytoplasm
AATC_PANTR	Cytoplasm
AATC_PIG	Cytoplasm
AATC_PONAB	Cytoplasm
AATC_RABIT	Cytoplasm
AATC_RAT	Cytoplasm
AATC_RHIME	Cytoplasm
AATC_SCHPO	Cytoplasm
AATC_YEAST	Cytoplasm,Peroxisome
AATF_CHICK	Nucleus
AATF_DROME	Nucleus
AATF_HUMAN	Nucleus
AATF_MOUSE	Nucleus
AATF_RAT	Nucleus
AATM_BOVIN	C_Membrane,Mitochondrion
AATM_CATRO	Mitochondrion
AATM_CHICK	Mitochondrion
AATM_DICDI	C_Membrane,Mitochondrion
AATM_HORSE	C_Membrane,Mitochondrion
AATM_HUMAN	C_Membrane,Mitochondrion
AATM_LUPAN	Mitochondrion
AATM_MACFA	C_Membrane,Mitochondrion
AATM_MOUSE	C_Membrane,Mitochondrion
AATM_PIG	C_Membrane,Mitochondrion
AATM_PONAB	C_Membrane,Mitochondrion
AATM_RABIT	C_Membrane,Mitochondrion
AATM_RAT	C_Membrane,Mitochondrion
AATM_SCHPO	Mitochondrion
AATM_XENTR	C_Membrane,Mitochondrion
AATM_YEAST	Mitochondrion
AATR1_DICDI	Cytoplasm
AATR1_SCHPO	Cytoplasm
AATR2_DICDI	Cytoplasm
AATR2_SCHPO	Cytoplasm
AATR3_SCHPO	Cytoplasm
AAT_AQUAE	Cytoplasm
AAT_BACY2	Cytoplasm
AAT_ECOLI	Cytoplasm
AAT_GEOSE	Cytoplasm
AAT_HAEIN	Cytoplasm
AAT_METEX	Cytoplasm
AAT_MYCBO	Cytoplasm
AAT_MYCTU	Cytoplasm
AAT_PSEAE	Cytoplasm
AAT_PYRAB	Cytoplasm
AAT_PYRHO	Cytoplasm
AAT_PYRKO	Cytoplasm
AAT_RHILP	Cytoplasm
AAT_RICBR	Cytoplasm
AAT_RICCN	Cytoplasm
AAT_RICFE	Cytoplasm
AAT_RICPR	Cytoplasm
AAT_RICTY	Cytoplasm
AAT_SALTI	Cytoplasm
AAT_SALTY	Cytoplasm
AAT_STRGR	Cytoplasm
AAT_STRVG	Cytoplasm
AAT_SULAC	Cytoplasm
AAT_SULSO	Cytoplasm
AAT_SULTO	Cytoplasm
AAT_SYNY3	Cytoplasm
AAT_THEAQ	Cytoplasm
AAT_THEMA	Cytoplasm
AAT_THET8	Cytoplasm
AAUA_ALCFA	Periplasm
AAUB_ALCFA	Periplasm
AAXA_CHLAB	C_Membrane
AAXA_CHLCV	C_Membrane
AAXA_CHLFF	C_Membrane
AAXA_CHLMU	C_Membrane
AAXA_CHLPN	C_Membrane
AAXA_CHLT2	C_Membrane
AAXA_CHLTA	C_Membrane
AAXA_CHLTB	C_Membrane
AAXA_CHLTR	C_Membrane
AAXB_CHLAB	Cytoplasm
AAXB_CHLCV	Cytoplasm
AAXB_CHLFF	Cytoplasm
AAXB_CHLMU	Cytoplasm
AAXB_CHLPN	Cytoplasm
AAXB_CHLT2	Cytoplasm
AAXB_CHLTA	Cytoplasm
AAXB_CHLTB	Cytoplasm
AAXB_CHLTR	Cytoplasm
AAXC_CHLAB	C_Membrane
AAXC_CHLCV	C_Membrane
AAXC_CHLFF	C_Membrane
AAXC_CHLMU	C_Membrane
AAXC_CHLPN	C_Membrane
AAXC_CHLT2	C_Membrane
AAXC_CHLTA	C_Membrane
AAXC_CHLTB	C_Membrane
AAXC_CHLTR	C_Membrane
AB10I_ARATH	Chloroplast
AB11G_ARATH	C_Membrane
AB11I_ARATH	Chloroplast
AB12G_ARATH	C_Membrane
AB12I_ARATH	Chloroplast
AB13I_ARATH	Chloroplast
AB140_YEAST	Cytoplasm
AB19A_PRUPE	Extracellular
AB19B_ARATH	C_Membrane
AB19B_PRUPE	Extracellular
AB19G_ARATH	Vacuole
AB19I_ARATH	Cytoplasm
AB1B_ARATH	C_Membrane
AB1C_ARATH	Vacuole
AB1D_ARATH	Peroxisome
AB1F_ARATH	C_Membrane
AB1IP_CHICK	C_Membrane,Cytoplasm
AB1IP_DANRE	C_Membrane,Cytoplasm
AB1IP_HUMAN	C_Membrane,Cytoplasm
AB1IP_MOUSE	C_Membrane,Cytoplasm
AB1IP_XENLA	C_Membrane,Cytoplasm
AB20I_ARATH	Cytoplasm
AB21I_ARATH	Cytoplasm
AB23B_ARATH	Mitochondrion
AB24B_ARATH	Mitochondrion
AB25B_ARATH	Mitochondrion
AB25B_ORYSJ	Vacuole
AB26B_ARATH	Chloroplast
AB27B_ARATH	Vacuole
AB29B_ARATH	Chloroplast
AB2C_ARATH	Vacuole
AB2D_ARATH	Chloroplast
AB36G_ARATH	C_Membrane
AB40G_ARATH	C_Membrane
AB4B_ARATH	C_Membrane
AB4C_ARATH	C_Membrane,Vacuole
AB6I_ARATH	Chloroplast
AB7I_ARATH	Chloroplast
AB8I_ARATH	Chloroplast
ABA1_CRYAB	Extracellular
ABA2_ARATH	Cytoplasm
ABA2_CAPAN	Chloroplast
ABA2_CRYAB	Extracellular
ABA2_NICPL	Chloroplast
ABA2_PRUAR	Chloroplast
ABA2_SOLLC	Chloroplast
ABA3_CRYAB	Extracellular
ABA4_CRYAB	Extracellular
ABAA_EMENI	Nucleus
ABAE_APIME	Extracellular
ABAE_BOMPA	Extracellular
ABAH1_ORYSJ	E_Reticulum
ABAP1_ARATH	Nucleus
ABBA_CRYAB	Extracellular
ABBB_CRYAB	Extracellular
ABC2_SCHPO	Vacuole
ABC3A_HUMAN	Cytoplasm,Nucleus
ABC3F_HUMAN	Cytoplasm
ABC3G_CHLAE	Cytoplasm,Nucleus
ABC3G_ERYPA	Cytoplasm,Nucleus
ABC3G_GORGO	Cytoplasm,Nucleus
ABC3G_HUMAN	Cytoplasm,Nucleus
ABC3G_LAGLA	Cytoplasm,Nucleus
ABC3G_MACFA	Cytoplasm,Nucleus
ABC3G_MACMU	Cytoplasm,Nucleus
ABC3G_MACNG	Cytoplasm,Nucleus
ABC3G_PANPA	Cytoplasm,Nucleus
ABC3G_PANTR	Cytoplasm,Nucleus
ABC3G_PAPAN	Cytoplasm,Nucleus
ABC3G_PONPY	Cytoplasm,Nucleus
ABC3G_SAGLB	Cytoplasm,Nucleus
ABC3H_HUMAN	Cytoplasm,Nucleus
ABC3H_MACMU	Cytoplasm
ABC3_SCHPO	Vacuole
ABC4_SCHPO	Vacuole
ABC8A_MOUSE	C_Membrane
ABC8B_MOUSE	C_Membrane
ABCA2_HUMAN	Lysosome
ABCA2_MOUSE	Lysosome
ABCA2_RAT	Lysosome
ABCA5_HUMAN	Golgi,Lysosome
ABCA5_MOUSE	Golgi,Lysosome
ABCA5_RAT	Golgi,Lysosome
ABCA7_HUMAN	C_Membrane,Golgi
ABCA7_MOUSE	C_Membrane,Golgi
ABCA7_RAT	C_Membrane,Golgi
ABCA8_HUMAN	C_Membrane
ABCB5_HUMAN	C_Membrane
ABCB6_HUMAN	C_Membrane,E_Reticulum,Golgi,Mitochondrion
ABCB6_MOUSE	C_Membrane,E_Reticulum,Golgi,Mitochondrion
ABCB6_RAT	C_Membrane,E_Reticulum,Golgi,Mitochondrion
ABCB6_XENTR	C_Membrane,E_Reticulum,Golgi,Mitochondrion
ABCB7_HUMAN	Mitochondrion
ABCB7_MOUSE	Mitochondrion
ABCB7_RAT	Mitochondrion
ABCB8_DANRE	Mitochondrion
ABCB8_HUMAN	Mitochondrion
ABCB8_MOUSE	Mitochondrion
ABCB8_PONAB	Mitochondrion
ABCB8_RAT	Mitochondrion
ABCB8_XENTR	Mitochondrion
ABCB9_HUMAN	Lysosome
ABCB9_MOUSE	Lysosome
ABCB9_RAT	Lysosome
ABCBA_HUMAN	Mitochondrion
ABCBA_MOUSE	Mitochondrion
ABCD1_HUMAN	Peroxisome
ABCD1_MOUSE	Peroxisome
ABCD2_HUMAN	Peroxisome
ABCD2_MOUSE	Peroxisome
ABCD2_RAT	Peroxisome
ABCD3_HUMAN	Peroxisome
ABCD3_MOUSE	Peroxisome
ABCD3_RAT	Peroxisome
ABCD4_HUMAN	Peroxisome
ABCD4_MOUSE	Peroxisome
ABCE1_HUMAN	Cytoplasm,Mitochondrion
ABCE1_MOUSE	Cytoplasm,Mitochondrion
ABCF1_HUMAN	Cytoplasm,Nucleus
ABCF1_MOUSE	Cytoplasm,Nucleus
ABCF1_PANTR	Cytoplasm,Nucleus
ABCF1_PIG	Cytoplasm,Nucleus
ABCF1_RAT	Cytoplasm,Nucleus
ABCG1_HUMAN	E_Reticulum,Golgi,Mitochondrion
ABCG2_BOVIN	C_Membrane
ABCG2_HUMAN	C_Membrane
ABCG2_MACMU	C_Membrane
ABCG2_MOUSE	C_Membrane
ABCG2_PIG	C_Membrane
ABCG2_RAT	C_Membrane
ABCI_SCHPO	Mitochondrion
ABCX_ANTSP	Chloroplast
ABCX_CYACA	Chloroplast
ABCX_GALSU	Chloroplast
ABCX_GUITH	Chloroplast
ABCX_ODOSI	Chloroplast
ABCX_PORPU	Chloroplast
ABCX_PORYE	Chloroplast
ABDA_AEDAE	Nucleus
ABDA_ANOGA	Nucleus
ABDA_APIME	Nucleus
ABDA_ARTSF	Nucleus
ABDA_CULQU	Nucleus
ABDA_DROME	Nucleus
ABDA_MANSE	Nucleus
ABDA_SCHGR	Nucleus
ABDA_TRICA	Nucleus
ABDB_DROME	Nucleus
ABEC3_CRILO	Cytoplasm
ABEC3_MOUSE	Cytoplasm
ABEC3_RAT	Cytoplasm
ABF1_KLULA	Nucleus
ABF1_KLUMA	Nucleus
ABF1_STRCX	Extracellular
ABF1_YEAST	Nucleus
ABF2_STRCX	Extracellular
ABF2_YEAST	Mitochondrion,Nucleus
ABFA_ASPAW	Extracellular
ABFA_ASPFN	Extracellular
ABFA_ASPKW	Extracellular
ABFA_ASPNC	Extracellular
ABFA_ASPOR	Extracellular
ABFA_ASPTN	Extracellular
ABFA_EMENI	Extracellular
ABFA_STRLI	Cytoplasm
ABFB_ASPAW	Extracellular
ABFB_ASPCL	Extracellular
ABFB_ASPFN	Extracellular
ABFB_ASPFU	Extracellular
ABFB_ASPKW	Extracellular
ABFB_ASPNC	Extracellular
ABFB_ASPOR	Extracellular
ABFB_ASPTN	Extracellular
ABFB_EMENI	Extracellular
ABFB_STRCO	Extracellular
ABFB_STRLI	Extracellular
ABFC_ASPCL	Extracellular
ABFC_ASPFC	Extracellular
ABFC_ASPFN	Extracellular
ABFC_ASPFU	Extracellular
ABFC_ASPNC	Extracellular
ABFC_ASPTN	Extracellular
ABFC_EMENI	Extracellular
ABGT_ECOLI	C_Membrane
ABGX_LACLC	C_Membrane
ABH15_HUMAN	Extracellular
ABH15_MOUSE	Extracellular
ABHD5_HUMAN	Cytoplasm
ABHD5_MOUSE	Cytoplasm
ABHD5_PIG	Cytoplasm
ABHD5_PONAB	Cytoplasm
ABHD5_RAT	Cytoplasm
ABHDA_BOVIN	Mitochondrion
ABHDA_HUMAN	Mitochondrion
ABHDA_MOUSE	Mitochondrion
ABHDA_PONAB	Mitochondrion
ABHDA_RAT	Mitochondrion
ABHEA_DANRE	Cytoplasm
ABHEA_HUMAN	Cytoplasm
ABHEA_MOUSE	Cytoplasm
ABHEA_RAT	Cytoplasm
ABHEB_BOVIN	Cytoplasm,Nucleus
ABHEB_HUMAN	Cytoplasm,Nucleus
ABHEB_MOUSE	Cytoplasm,Nucleus
ABHEB_PONAB	Cytoplasm,Nucleus
ABHEB_RAT	Cytoplasm,Nucleus
ABI1_HUMAN	Cytoplasm,Nucleus
ABI1_MOUSE	Cytoplasm,Nucleus
ABI1_RAT	Cytoplasm,Nucleus
ABI2_HUMAN	Cytoplasm
ABI2_MOUSE	Cytoplasm
ABI3_ARATH	Cytoplasm,Nucleus
ABI3_HUMAN	Cytoplasm
ABI3_MOUSE	Cytoplasm
ABI4_ARATH	Nucleus
ABI4_ORYSJ	Nucleus
ABI5_ARATH	Nucleus
ABIL1_ARATH	Cytoplasm
ABIL1_ORYSJ	Cytoplasm
ABIL2_ARATH	Cytoplasm
ABIL2_ORYSJ	Cytoplasm
ABIL3_ARATH	Cytoplasm
ABIL3_ORYSJ	Cytoplasm
ABIL4_ARATH	Cytoplasm
ABIL4_ORYSJ	Cytoplasm
ABIL5_ORYSJ	Cytoplasm
ABI_ECOLX	C_Membrane
ABL1_HUMAN	Cytoplasm,Mitochondrion,Nucleus
ABL1_MOUSE	Cytoplasm,Mitochondrion,Nucleus
ABL2_HUMAN	Cytoplasm
ABL2_MOUSE	Cytoplasm
ABLM1_HUMAN	Cytoplasm
ABLM1_MOUSE	Cytoplasm
ABLM2_HUMAN	Cytoplasm
ABLM2_MOUSE	Cytoplasm
ABLM2_RAT	Cytoplasm
ABLM3_HUMAN	Cytoplasm
ABLM3_MOUSE	Cytoplasm
ABL_CALVI	Cytoplasm
ABL_DROME	Cytoplasm
ABNA_ASPAC	Extracellular
ABNA_ASPCL	Extracellular
ABNA_ASPFC	Extracellular
ABNA_ASPFN	Extracellular
ABNA_ASPFU	Extracellular
ABNA_ASPNC	Extracellular
ABNA_ASPOR	Extracellular
ABNA_ASPTN	Extracellular
ABNA_BACSU	Extracellular
ABNA_EMENI	Extracellular
ABNA_NEOFI	Extracellular
ABNB_ASPFC	Extracellular
ABNB_ASPFN	Extracellular
ABNB_ASPFU	Extracellular
ABNB_ASPOR	Extracellular
ABNB_ASPTN	Extracellular
ABNB_EMENI	Extracellular
ABNB_NEOFI	Extracellular
ABNC_ASPCL	Extracellular
ABNC_ASPFC	Extracellular
ABNC_ASPFN	Extracellular
ABNC_ASPFU	Extracellular
ABNC_ASPNC	Extracellular
ABNC_ASPOR	Extracellular
ABNC_ASPTN	Extracellular
ABNC_EMENI	Extracellular
ABNC_NEOFI	Extracellular
ABND_EMENI	C_Membrane
ABP1_ARATH	E_Reticulum
ABP1_HUMAN	Extracellular
ABP1_MAIZE	E_Reticulum
ABP1_MOUSE	Extracellular
ABP1_PIG	Extracellular
ABP1_RAT	Extracellular
ABP1_RIPCL	Extracellular
ABP1_SACEX	Cytoplasm
ABP1_SCHPO	Nucleus
ABP1_TOBAC	E_Reticulum
ABP1_YEAST	Cytoplasm
ABP20_PRUPE	Extracellular
ABP2_RIPCL	Extracellular
ABP2_SCHPO	Nucleus
ABP2_TOBAC	E_Reticulum
ABP41_LILDA	Cytoplasm
ABP4_MAIZE	E_Reticulum
ABP5_MAIZE	E_Reticulum
ABPD_MOUSE	Extracellular
ABPE_MOUSE	Extracellular
ABPF_DICDI	Cytoplasm,Nucleus
ABPZ_MOUSE	Extracellular
ABP_MESAU	Extracellular
ABR1_ARATH	Nucleus
ABRA_HUMAN	Cytoplasm
ABRA_MOUSE	Cytoplasm
ABRA_PIG	Cytoplasm
ABRA_RAT	Cytoplasm
ABRB_ECOLI	C_Membrane
ABRU_DROME	Nucleus
ABT1_BOVIN	Nucleus
ABT1_HUMAN	Nucleus
ABT1_MOUSE	Nucleus
ABT1_PONAB	Nucleus
ABT1_RAT	Nucleus
ABTB1_HUMAN	Cytoplasm
ABTB1_MOUSE	Cytoplasm
ABTB1_RAT	Cytoplasm
ACA1_ARATH	Chloroplast
ACA1_YEAST	Nucleus
ACA2_ARATH	E_Reticulum
ACA2_YEAST	Nucleus
ACA4_ARATH	Vacuole
ACA8_ARATH	C_Membrane
ACACA_BOVIN	Cytoplasm
ACACA_HUMAN	Cytoplasm
ACACA_MOUSE	Cytoplasm
ACACA_RAT	Cytoplasm
ACACA_SHEEP	Cytoplasm
ACAC_CHICK	Cytoplasm
ACAC_DICDI	Cytoplasm
ACAC_SCHPO	Cytoplasm
ACAC_YEAST	Cytoplasm,E_Reticulum
ACAD1_CAEBR	Mitochondrion
ACAD2_CAEBR	Mitochondrion
ACAD8_BOVIN	Mitochondrion
ACAD8_DICDI	Mitochondrion
ACAD8_HUMAN	Mitochondrion
ACAD8_MOUSE	Mitochondrion
ACAD9_HUMAN	Mitochondrion
ACAD9_MOUSE	Mitochondrion
ACADL_HUMAN	Mitochondrion
ACADL_MACFA	Mitochondrion
ACADL_MOUSE	Mitochondrion
ACADL_PIG	Mitochondrion
ACADL_RAT	Mitochondrion
ACADM_BOVIN	Mitochondrion
ACADM_CAEEL	Mitochondrion
ACADM_DROME	Mitochondrion
ACADM_HUMAN	Mitochondrion
ACADM_MACFA	Mitochondrion
ACADM_MOUSE	Mitochondrion
ACADM_PANTR	Mitochondrion
ACADM_PIG	Mitochondrion
ACADM_RAT	Mitochondrion
ACADS_BOVIN	Mitochondrion
ACADS_HUMAN	Mitochondrion
ACADS_MOUSE	Mitochondrion
ACADS_PIG	Mitochondrion
ACADS_PONAB	Mitochondrion
ACADS_RAT	Mitochondrion
ACADV_BOVIN	Mitochondrion
ACADV_HUMAN	Mitochondrion
ACADV_MACFA	Mitochondrion
ACADV_MOUSE	Mitochondrion
ACADV_RAT	Mitochondrion
ACALA_ACALU	Extracellular
ACAL_ANSAN	Extracellular
ACATN_HUMAN	E_Reticulum
ACATN_MOUSE	E_Reticulum
ACATN_RAT	E_Reticulum
ACBD5_BOVIN	Peroxisome
ACBD5_CHICK	Peroxisome
ACBD5_HUMAN	Peroxisome
ACBD5_MOUSE	Peroxisome
ACBD5_PONAB	Peroxisome
ACBD5_RAT	Peroxisome
ACBD5_XENLA	Peroxisome
ACBD5_XENTR	Peroxisome
ACBD6_BOVIN	Cytoplasm
ACBD6_DANRE	Cytoplasm
ACBD6_DICDI	Cytoplasm
ACBD6_HUMAN	Cytoplasm
ACBD6_MOUSE	Cytoplasm
ACBD6_RAT	Cytoplasm
ACBD6_XENLA	Cytoplasm
ACBD6_XENTR	Cytoplasm
ACBG1_BOVIN	Cytoplasm,E_Reticulum
ACBG1_HUMAN	Cytoplasm,E_Reticulum
ACBG1_MACFA	Cytoplasm,E_Reticulum
ACBG1_MOUSE	Cytoplasm,E_Reticulum
ACBG1_RAT	Cytoplasm,E_Reticulum
ACBG2_CHICK	Cytoplasm
ACBG2_HUMAN	Cytoplasm
ACBG2_MOUSE	Cytoplasm
ACBG2_RAT	Cytoplasm
ACBG2_XENLA	Cytoplasm
ACBP1_ARATH	C_Membrane,E_Reticulum,Extracellular
ACBP1_DIGLA	Cytoplasm
ACBP2_ARATH	C_Membrane,E_Reticulum,Peroxisome
ACBP2_DIGLA	Cytoplasm
ACBP3_ARATH	Extracellular
ACBP4_ARATH	Cytoplasm
ACBP5_ARATH	Cytoplasm
ACBP6_ARATH	C_Membrane,Cytoplasm
ACBP_SCHPO	Cytoplasm,Nucleus
ACC1_ARATH	Cytoplasm
ACC1_ORYSJ	Cytoplasm
ACC2_ARATH	Cytoplasm
ACC2_ORYSJ	Cytoplasm
ACCA_ACAM1	Cytoplasm
ACCA_ACIB3	Cytoplasm
ACCA_ACIB5	Cytoplasm
ACCA_ACIBC	Cytoplasm
ACCA_ACIBS	Cytoplasm
ACCA_ACIBT	Cytoplasm
ACCA_ACIBY	Cytoplasm
ACCA_ACICJ	Cytoplasm
ACCA_ACIF2	Cytoplasm
ACCA_ACIF5	Cytoplasm
ACCA_ACTP2	Cytoplasm
ACCA_ACTP7	Cytoplasm
ACCA_ACTPJ	Cytoplasm
ACCA_ACTSZ	Cytoplasm
ACCA_AGRRK	Cytoplasm
ACCA_AGRT5	Cytoplasm
ACCA_ALCBS	Cytoplasm
ACCA_ALHEH	Cytoplasm
ACCA_ALISL	Cytoplasm
ACCA_ALKOO	Cytoplasm
ACCA_ANAVT	Cytoplasm
ACCA_ANOFW	Cytoplasm
ACCA_ANTSP	Chloroplast
ACCA_AQUAE	Cytoplasm
ACCA_ARATH	Chloroplast
ACCA_ARCB4	Cytoplasm
ACCA_AROAE	Cytoplasm
ACCA_AZOC5	Cytoplasm
ACCA_AZOSB	Cytoplasm
ACCA_AZOVD	Cytoplasm
ACCA_BACA2	Cytoplasm
ACCA_BACAA	Cytoplasm
ACCA_BACAC	Cytoplasm
ACCA_BACAH	Cytoplasm
ACCA_BACAN	Cytoplasm
ACCA_BACC0	Cytoplasm
ACCA_BACC2	Cytoplasm
ACCA_BACC3	Cytoplasm
ACCA_BACC4	Cytoplasm
ACCA_BACC7	Cytoplasm
ACCA_BACCN	Cytoplasm
ACCA_BACCQ	Cytoplasm
ACCA_BACCR	Cytoplasm
ACCA_BACCZ	Cytoplasm
ACCA_BACHD	Cytoplasm
ACCA_BACHK	Cytoplasm
ACCA_BACLD	Cytoplasm
ACCA_BACSK	Cytoplasm
ACCA_BACSU	Cytoplasm
ACCA_BARBK	Cytoplasm
ACCA_BART1	Cytoplasm
ACCA_BAUCH	Cytoplasm
ACCA_BEII9	Cytoplasm
ACCA_BLOFL	Cytoplasm
ACCA_BLOPB	Cytoplasm
ACCA_BORA1	Cytoplasm
ACCA_BORBR	Cytoplasm
ACCA_BORPA	Cytoplasm
ACCA_BORPE	Cytoplasm
ACCA_BRASB	Cytoplasm
ACCA_BRASO	Cytoplasm
ACCA_BRUA1	Cytoplasm
ACCA_BRUAB	Cytoplasm
ACCA_BRUC2	Cytoplasm
ACCA_BRUMB	Cytoplasm
ACCA_BRUME	Cytoplasm
ACCA_BRUO2	Cytoplasm
ACCA_BRUSI	Cytoplasm
ACCA_BRUSU	Cytoplasm
ACCA_BURA4	Cytoplasm
ACCA_BURCA	Cytoplasm
ACCA_BURCC	Cytoplasm
ACCA_BURCH	Cytoplasm
ACCA_BURCJ	Cytoplasm
ACCA_BURCM	Cytoplasm
ACCA_BURM1	Cytoplasm
ACCA_BURM7	Cytoplasm
ACCA_BURM9	Cytoplasm
ACCA_BURMA	Cytoplasm
ACCA_BURMS	Cytoplasm
ACCA_BURP0	Cytoplasm
ACCA_BURP1	Cytoplasm
ACCA_BURP6	Cytoplasm
ACCA_BURP8	Cytoplasm
ACCA_BURPP	Cytoplasm
ACCA_BURPS	Cytoplasm
ACCA_BURS3	Cytoplasm
ACCA_BURVG	Cytoplasm
ACCA_BURXL	Cytoplasm
ACCA_CAMC1	Cytoplasm
ACCA_CAMC5	Cytoplasm
ACCA_CAMFF	Cytoplasm
ACCA_CAMHC	Cytoplasm
ACCA_CAMJ8	Cytoplasm
ACCA_CAMJD	Cytoplasm
ACCA_CAMJE	Cytoplasm
ACCA_CAMJJ	Cytoplasm
ACCA_CAMJR	Cytoplasm
ACCA_CAMLR	Cytoplasm
ACCA_CARHZ	Cytoplasm
ACCA_CAUCN	Cytoplasm
ACCA_CAUCR	Cytoplasm
ACCA_CAUSK	Cytoplasm
ACCA_CELJU	Cytoplasm
ACCA_CHLAB	Cytoplasm
ACCA_CHLCH	Cytoplasm
ACCA_CHLCV	Cytoplasm
ACCA_CHLFF	Cytoplasm
ACCA_CHLL2	Cytoplasm
ACCA_CHLMU	Cytoplasm
ACCA_CHLP8	Cytoplasm
ACCA_CHLPB	Cytoplasm
ACCA_CHLPD	Cytoplasm
ACCA_CHLPN	Cytoplasm
ACCA_CHLT2	Cytoplasm
ACCA_CHLTA	Cytoplasm
ACCA_CHLTB	Cytoplasm
ACCA_CHLTE	Cytoplasm
ACCA_CHLTR	Cytoplasm
ACCA_CHRSD	Cytoplasm
ACCA_CHRVO	Cytoplasm
ACCA_CITK8	Cytoplasm
ACCA_CLOAB	Cytoplasm
ACCA_CLOB8	Cytoplasm
ACCA_CLOBA	Cytoplasm
ACCA_CLOBB	Cytoplasm
ACCA_CLOCE	Cytoplasm
ACCA_CLOP1	Cytoplasm
ACCA_CLOPE	Cytoplasm
ACCA_CLOPS	Cytoplasm
ACCA_COLP3	Cytoplasm
ACCA_COXB1	Cytoplasm
ACCA_COXB2	Cytoplasm
ACCA_COXBN	Cytoplasm
ACCA_COXBR	Cytoplasm
ACCA_COXBU	Cytoplasm
ACCA_CROS8	Cytoplasm
ACCA_CUPNH	Cytoplasm
ACCA_CUPPJ	Cytoplasm
ACCA_CUPTR	Cytoplasm
ACCA_CYAA5	Cytoplasm
ACCA_CYACA	Chloroplast
ACCA_CYAME	Chloroplast
ACCA_CYAP4	Cytoplasm
ACCA_CYAP8	Cytoplasm
ACCA_DECAR	Cytoplasm
ACCA_DEIRA	Cytoplasm
ACCA_DESHD	Cytoplasm
ACCA_DESHY	Cytoplasm
ACCA_DICNV	Cytoplasm
ACCA_ECO24	Cytoplasm
ACCA_ECO27	Cytoplasm
ACCA_ECO45	Cytoplasm
ACCA_ECO55	Cytoplasm
ACCA_ECO57	Cytoplasm
ACCA_ECO5E	Cytoplasm
ACCA_ECO7I	Cytoplasm
ACCA_ECO81	Cytoplasm
ACCA_ECO8A	Cytoplasm
ACCA_ECOBW	Cytoplasm
ACCA_ECODH	Cytoplasm
ACCA_ECOHS	Cytoplasm
ACCA_ECOK1	Cytoplasm
ACCA_ECOL5	Cytoplasm
ACCA_ECOL6	Cytoplasm
ACCA_ECOLC	Cytoplasm
ACCA_ECOLI	Cytoplasm
ACCA_ECOLU	Cytoplasm
ACCA_ECOSE	Cytoplasm
ACCA_ECOSM	Cytoplasm
ACCA_ECOUT	Cytoplasm
ACCA_EDWI9	Cytoplasm
ACCA_ENT38	Cytoplasm
ACCA_ENTFA	Cytoplasm
ACCA_ERWCT	Cytoplasm
ACCA_ERWT9	Cytoplasm
ACCA_ERYLH	Cytoplasm
ACCA_ESCF3	Cytoplasm
ACCA_EXIS2	Cytoplasm
ACCA_FLAJ1	Cytoplasm
ACCA_FLAPJ	Cytoplasm
ACCA_FRAP2	Cytoplasm
ACCA_FRAT1	Cytoplasm
ACCA_FRATF	Cytoplasm
ACCA_FRATH	Cytoplasm
ACCA_FRATM	Cytoplasm
ACCA_FRATN	Cytoplasm
ACCA_FRATO	Cytoplasm
ACCA_FRATT	Cytoplasm
ACCA_FRATW	Cytoplasm
ACCA_FUSNN	Cytoplasm
ACCA_GEMAT	Cytoplasm
ACCA_GEOKA	Cytoplasm
ACCA_GEOMG	Cytoplasm
ACCA_GEOSL	Cytoplasm
ACCA_GEOSW	Cytoplasm
ACCA_GEOTN	Cytoplasm
ACCA_GLOVI	Cytoplasm
ACCA_GLUDA	Cytoplasm
ACCA_GRAFK	Cytoplasm
ACCA_GRATL	Chloroplast
ACCA_HAEDU	Cytoplasm
ACCA_HAEI8	Cytoplasm
ACCA_HAEIE	Cytoplasm
ACCA_HAEIN	Cytoplasm
ACCA_HAEPS	Cytoplasm
ACCA_HAES1	Cytoplasm
ACCA_HAES2	Cytoplasm
ACCA_HALHL	Cytoplasm
ACCA_HELAH	Cytoplasm
ACCA_HELHP	Cytoplasm
ACCA_HELMI	Cytoplasm
ACCA_HELP2	Cytoplasm
ACCA_HELPG	Cytoplasm
ACCA_HELPH	Cytoplasm
ACCA_HELPJ	Cytoplasm
ACCA_HELPS	Cytoplasm
ACCA_HELPY	Cytoplasm
ACCA_IDILO	Cytoplasm
ACCA_JANSC	Cytoplasm
ACCA_KLEP3	Cytoplasm
ACCA_KLEP7	Cytoplasm
ACCA_LARHH	Cytoplasm
ACCA_LEGPA	Cytoplasm
ACCA_LEGPC	Cytoplasm
ACCA_LEGPH	Cytoplasm
ACCA_LEGPL	Cytoplasm
ACCA_LISIN	Cytoplasm
ACCA_LISMC	Cytoplasm
ACCA_LISMF	Cytoplasm
ACCA_LISMH	Cytoplasm
ACCA_LISMO	Cytoplasm
ACCA_LISW6	Cytoplasm
ACCA_MAGSA	Cytoplasm
ACCA_MANSM	Cytoplasm
ACCA_MARAV	Cytoplasm
ACCA_MARMS	Cytoplasm
ACCA_MESSB	Cytoplasm
ACCA_METCA	Cytoplasm
ACCA_METNO	Cytoplasm
ACCA_METS4	Cytoplasm
ACCA_NEIG1	Cytoplasm
ACCA_NEIG2	Cytoplasm
ACCA_NEIM0	Cytoplasm
ACCA_NEIMA	Cytoplasm
ACCA_NEIMB	Cytoplasm
ACCA_NEIMF	Cytoplasm
ACCA_NITEC	Cytoplasm
ACCA_NITEU	Cytoplasm
ACCA_NITHX	Cytoplasm
ACCA_NITMU	Cytoplasm
ACCA_NITSB	Cytoplasm
ACCA_NITWN	Cytoplasm
ACCA_NOSP7	Cytoplasm
ACCA_NOSS1	Cytoplasm
ACCA_OCEIH	Cytoplasm
ACCA_OCHA4	Cytoplasm
ACCA_OLICO	Cytoplasm
ACCA_PARDP	Cytoplasm
ACCA_PARL1	Cytoplasm
ACCA_PARUW	Cytoplasm
ACCA_PASMU	Cytoplasm
ACCA_PEA	Chloroplast
ACCA_PECCP	Cytoplasm
ACCA_PELCD	Cytoplasm
ACCA_PELLD	Cytoplasm
ACCA_PELPB	Cytoplasm
ACCA_PELUB	Cytoplasm
ACCA_PHEZH	Cytoplasm
ACCA_PHOLL	Cytoplasm
ACCA_PHOPR	Cytoplasm
ACCA_POLNS	Cytoplasm
ACCA_POLSQ	Cytoplasm
ACCA_PORPU	Chloroplast
ACCA_PORYE	Chloroplast
ACCA_PROA2	Cytoplasm
ACCA_PROM0	Cytoplasm
ACCA_PROM1	Cytoplasm
ACCA_PROM2	Cytoplasm
ACCA_PROM3	Cytoplasm
ACCA_PROM4	Cytoplasm
ACCA_PROM5	Cytoplasm
ACCA_PROM9	Cytoplasm
ACCA_PROMA	Cytoplasm
ACCA_PROMM	Cytoplasm
ACCA_PROMP	Cytoplasm
ACCA_PROMS	Cytoplasm
ACCA_PROMT	Cytoplasm
ACCA_PROVI	Cytoplasm
ACCA_PSE14	Cytoplasm
ACCA_PSEA6	Cytoplasm
ACCA_PSEA7	Cytoplasm
ACCA_PSEA8	Cytoplasm
ACCA_PSEAB	Cytoplasm
ACCA_PSEAE	Cytoplasm
ACCA_PSEE4	Cytoplasm
ACCA_PSEF5	Cytoplasm
ACCA_PSEFS	Cytoplasm
ACCA_PSEHT	Cytoplasm
ACCA_PSEPF	Cytoplasm
ACCA_PSEPK	Cytoplasm
ACCA_PSESM	Cytoplasm
ACCA_PSEU2	Cytoplasm
ACCA_PSEU5	Cytoplasm
ACCA_RALME	Cytoplasm
ACCA_RALPJ	Cytoplasm
ACCA_RALSO	Cytoplasm
ACCA_RHIE6	Cytoplasm
ACCA_RHIEC	Cytoplasm
ACCA_RHIL3	Cytoplasm
ACCA_RHILO	Cytoplasm
ACCA_RHILW	Cytoplasm
ACCA_RHIME	Cytoplasm
ACCA_RHISN	Cytoplasm
ACCA_RHOBA	Cytoplasm
ACCA_RHOCS	Cytoplasm
ACCA_RHOP2	Cytoplasm
ACCA_RHOP5	Cytoplasm
ACCA_RHOPA	Cytoplasm
ACCA_RHOS1	Cytoplasm
ACCA_RHOS4	Cytoplasm
ACCA_RHOS5	Cytoplasm
ACCA_ROSDO	Cytoplasm
ACCA_RUBXD	Cytoplasm
ACCA_RUTMC	Cytoplasm
ACCA_SACD2	Cytoplasm
ACCA_SALA4	Cytoplasm
ACCA_SALAR	Cytoplasm
ACCA_SALCH	Cytoplasm
ACCA_SALDC	Cytoplasm
ACCA_SALEP	Cytoplasm
ACCA_SALG2	Cytoplasm
ACCA_SALHS	Cytoplasm
ACCA_SALNS	Cytoplasm
ACCA_SALPA	Cytoplasm
ACCA_SALPB	Cytoplasm
ACCA_SALPC	Cytoplasm
ACCA_SALPK	Cytoplasm
ACCA_SALSV	Cytoplasm
ACCA_SALTI	Cytoplasm
ACCA_SALTY	Cytoplasm
ACCA_SERP5	Cytoplasm
ACCA_SHIB3	Cytoplasm
ACCA_SHIBS	Cytoplasm
ACCA_SHIDS	Cytoplasm
ACCA_SHIF8	Cytoplasm
ACCA_SHIFL	Cytoplasm
ACCA_SHISS	Cytoplasm
ACCA_SILPO	Cytoplasm
ACCA_SINMW	Cytoplasm
ACCA_SODGM	Cytoplasm
ACCA_SORC5	Cytoplasm
ACCA_SPHAL	Cytoplasm
ACCA_SPHWW	Cytoplasm
ACCA_STAA1	Cytoplasm
ACCA_STAA2	Cytoplasm
ACCA_STAA3	Cytoplasm
ACCA_STAA8	Cytoplasm
ACCA_STAA9	Cytoplasm
ACCA_STAAB	Cytoplasm
ACCA_STAAC	Cytoplasm
ACCA_STAAE	Cytoplasm
ACCA_STAAM	Cytoplasm
ACCA_STAAN	Cytoplasm
ACCA_STAAR	Cytoplasm
ACCA_STAAS	Cytoplasm
ACCA_STAAT	Cytoplasm
ACCA_STAAW	Cytoplasm
ACCA_STACT	Cytoplasm
ACCA_STAEQ	Cytoplasm
ACCA_STAES	Cytoplasm
ACCA_STAHJ	Cytoplasm
ACCA_STAS1	Cytoplasm
ACCA_STRE4	Cytoplasm
ACCA_STREM	Cytoplasm
ACCA_STRGC	Cytoplasm
ACCA_STRM5	Cytoplasm
ACCA_STRMK	Cytoplasm
ACCA_STRP2	Cytoplasm
ACCA_STRP4	Cytoplasm
ACCA_STRP7	Cytoplasm
ACCA_STRPB	Cytoplasm
ACCA_STRPC	Cytoplasm
ACCA_STRPD	Cytoplasm
ACCA_STRPF	Cytoplasm
ACCA_STRPG	Cytoplasm
ACCA_STRPI	Cytoplasm
ACCA_STRPJ	Cytoplasm
ACCA_STRPN	Cytoplasm
[truncated: 63,536 more rows]
