# Supplementary material for: Classification of protein motifs based on subcellular localization uncovers evolutionary relationships at both sequence and functional levels
Source: BMC Bioinformatics. 2013 Jul 18;14:229. doi: 10.1186/1471-2105-14-229 (PMC3724711; doi:10.1186/1471-2105-14-229)
Supplement: Additional file 4 — Subcellular localizations assigned to protein sequences in the SWISS-PROT database without including multiple localizations (Protein_localization_unique.xls), column 1: SWISS-PROT identifier; column 2: subcellular localization. [file 1471-2105-14-229-S4.xls]

## Sheet: sl_prosite_allSL-uniSL
#1 PS00001
ASN_GLYCOSYLATION; PATTERN
N-glycosylation site
N-{P}-[ST]-{P}
---------------------------------------------------------------------------------------------------------------------
	Cytoplasm	Chloroplast	Extracellular	C_Membrane	Mitochondrion	Nucleus	Periplasm	E_Reticulum	Golgi	Peroxisome	Lysosome	Vacuole	Total
TP	0	0	0	0	0	0	0	0	0	0	0	0	0
FP	0	0	0	0	0	0	0	0	0	0	0	0	0
Total=0
p-value (Fisher test): row 0/1
---------------------------------------------------------------------------------------------------------------------
#2 PS00004
CAMP_PHOSPHO_SITE; PATTERN
cAMP- and cGMP-dependent protein kinase phosphorylation site
[RK](2)-x-[ST]
---------------------------------------------------------------------------------------------------------------------
	Cytoplasm	Chloroplast	Extracellular	C_Membrane	Mitochondrion	Nucleus	Periplasm	E_Reticulum	Golgi	Peroxisome	Lysosome	Vacuole	Total
TP	0	0	0	0	0	0	0	0	0	0	0	0	0
FP	0	0	0	0	0	0	0	0	0	0	0	0	0
Total=0
p-value (Fisher test): row 0/1
---------------------------------------------------------------------------------------------------------------------
#3 PS00005
PKC_PHOSPHO_SITE; PATTERN
Protein kinase C phosphorylation site
[ST]-x-[RK]
---------------------------------------------------------------------------------------------------------------------
	Cytoplasm	Chloroplast	Extracellular	C_Membrane	Mitochondrion	Nucleus	Periplasm	E_Reticulum	Golgi	Peroxisome	Lysosome	Vacuole	Total
TP	0	0	0	0	0	0	0	0	0	0	0	0	0
FP	0	0	0	0	0	0	0	0	0	0	0	0	0
Total=0
p-value (Fisher test): row 0/1
---------------------------------------------------------------------------------------------------------------------
#4 PS00006
CK2_PHOSPHO_SITE; PATTERN
Casein kinase II phosphorylation site
[ST]-x(2)-[DE]
---------------------------------------------------------------------------------------------------------------------
	Cytoplasm	Chloroplast	Extracellular	C_Membrane	Mitochondrion	Nucleus	Periplasm	E_Reticulum	Golgi	Peroxisome	Lysosome	Vacuole	Total
TP	0	0	0	0	0	0	0	0	0	0	0	0	0
FP	0	0	0	0	0	0	0	0	0	0	0	0	0
Total=0
p-value (Fisher test): row 0/1
---------------------------------------------------------------------------------------------------------------------
#5 PS00007
TYR_PHOSPHO_SITE; PATTERN
Tyrosine kinase phosphorylation site
[RK]-x(2,3)-[DE]-x(2,3)-Y
---------------------------------------------------------------------------------------------------------------------
	Cytoplasm	Chloroplast	Extracellular	C_Membrane	Mitochondrion	Nucleus	Periplasm	E_Reticulum	Golgi	Peroxisome	Lysosome	Vacuole	Total
TP	0	0	0	0	0	0	0	0	0	0	0	0	0
FP	0	0	0	0	0	0	0	0	0	0	0	0	0
Total=0
p-value (Fisher test): row 0/1
---------------------------------------------------------------------------------------------------------------------
#6 PS00008
MYRISTYL; PATTERN
N-myristoylation site
G-{EDRKHPFYW}-x(2)-[STAGCN]-{P}
---------------------------------------------------------------------------------------------------------------------
	Cytoplasm	Chloroplast	Extracellular	C_Membrane	Mitochondrion	Nucleus	Periplasm	E_Reticulum	Golgi	Peroxisome	Lysosome	Vacuole	Total
TP	0	0	0	0	0	0	0	0	0	0	0	0	0
FP	0	0	0	0	0	0	0	0	0	0	0	0	0
Total=0
p-value (Fisher test): row 0/1
---------------------------------------------------------------------------------------------------------------------
#7 PS00009
AMIDATION; PATTERN
Amidation site
x-G-[RK]-[RK]
---------------------------------------------------------------------------------------------------------------------
	Cytoplasm	Chloroplast	Extracellular	C_Membrane	Mitochondrion	Nucleus	Periplasm	E_Reticulum	Golgi	Peroxisome	Lysosome	Vacuole	Total
TP	0	0	0	0	0	0	0	0	0	0	0	0	0
FP	0	0	0	0	0	0	0	0	0	0	0	0	0
Total=0
p-value (Fisher test): row 0/1
---------------------------------------------------------------------------------------------------------------------
#8 PS00010
ASX_HYDROXYL; PATTERN
Aspartic acid and asparagine hydroxylation site
C-x-[DN]-x(4)-[FY]-x-C-x-C
---------------------------------------------------------------------------------------------------------------------
	Cytoplasm	Chloroplast	Extracellular	C_Membrane	Mitochondrion	Nucleus	Periplasm	E_Reticulum	Golgi	Peroxisome	Lysosome	Vacuole	Total
TP	0	0	172*	42	0	2	0	0	8*	0	4*	0	228
FP	0	0	15*	1	0	0	0	0	0	0	0	0	16
Total=244
p-value (Fisher test): 0.62869
---------------------------------------------------------------------------------------------------------------------
#9 PS00011
GLA_1; PATTERN
Vitamin K-dependent carboxylation domain
E-x(2)-[ERK]-E-x-C-x(6)-[EDR]-x(10,11)-[FYA]-[YW]
---------------------------------------------------------------------------------------------------------------------
	Cytoplasm	Chloroplast	Extracellular	C_Membrane	Mitochondrion	Nucleus	Periplasm	E_Reticulum	Golgi	Peroxisome	Lysosome	Vacuole	Total
TP	0	0	93*	0	0	0	0	0	0	0	0	0	93
FP	2	0	0	0	0	0	0	0	0	0	0	0	2
Total=95
p-value (Fisher test): 0.00022396*
---------------------------------------------------------------------------------------------------------------------
#10 PS00012
PHOSPHOPANTETHEINE; PATTERN
Phosphopantetheine attachment site
{VY}-[LIVMFA]
---------------------------------------------------------------------------------------------------------------------
	Cytoplasm	Chloroplast	Extracellular	C_Membrane	Mitochondrion	Nucleus	Periplasm	E_Reticulum	Golgi	Peroxisome	Lysosome	Vacuole	Total
TP	463*	27	1	1	14	0	0	0	1	0	0	0	507
FP	121	6	24	47	4	31*	0	1	1	1	0	1	237
Total=744
p-value (Fisher test): 6.519e-55*
---------------------------------------------------------------------------------------------------------------------
#11 PS00014
ER_TARGET; PATTERN
Endoplasmic reticulum targeting sequence
[KRHQSA]-[DENQ]-E-L>
---------------------------------------------------------------------------------------------------------------------
	Cytoplasm	Chloroplast	Extracellular	C_Membrane	Mitochondrion	Nucleus	Periplasm	E_Reticulum	Golgi	Peroxisome	Lysosome	Vacuole	Total
TP	1	0	2	0	0	0	0	293*	1	0	0	0	297
FP	34	2	6	11	9	43*	0	3	2	0	1	3*	114
Total=411
p-value (Fisher test): 1.0473e-92*
---------------------------------------------------------------------------------------------------------------------
#12 PS00016
RGD; PATTERN
Cell attachment sequence
R-G-D
---------------------------------------------------------------------------------------------------------------------
	Cytoplasm	Chloroplast	Extracellular	C_Membrane	Mitochondrion	Nucleus	Periplasm	E_Reticulum	Golgi	Peroxisome	Lysosome	Vacuole	Total
TP	0	0	0	0	0	0	0	0	0	0	0	0	0
FP	0	0	0	0	0	0	0	0	0	0	0	0	0
Total=0
p-value (Fisher test): row 0/1
---------------------------------------------------------------------------------------------------------------------
#13 PS00017
ATP_GTP_A; PATTERN
ATP/GTP-binding site motif A (P-loop)
[AG]-x(4)-G-K-[ST]
---------------------------------------------------------------------------------------------------------------------
	Cytoplasm	Chloroplast	Extracellular	C_Membrane	Mitochondrion	Nucleus	Periplasm	E_Reticulum	Golgi	Peroxisome	Lysosome	Vacuole	Total
TP	0	0	0	0	0	0	0	0	0	0	0	0	0
FP	0	0	0	0	0	0	0	0	0	0	0	0	0
Total=0
p-value (Fisher test): row 0/1
---------------------------------------------------------------------------------------------------------------------
#14 PS00018
EF_HAND_1; PATTERN
EF-hand calcium-binding domain
[DE]-[LIVMFYW]
---------------------------------------------------------------------------------------------------------------------
	Cytoplasm	Chloroplast	Extracellular	C_Membrane	Mitochondrion	Nucleus	Periplasm	E_Reticulum	Golgi	Peroxisome	Lysosome	Vacuole	Total
TP	144	0	41	51	81*	9	0	29*	16*	1	0	10*	382
FP	94	12	75*	35	16	66*	3	6	2	2	0	1	312
Total=694
p-value (Fisher test): 7.7224e-32*
---------------------------------------------------------------------------------------------------------------------
#15 PS00019
ACTININ_1; PATTERN
Actinin-type actin-binding domain signature 1
[EQ]-{LNYH}-x-[ATV]-[FY]-{LDAM}-{T}-W-{PG}-N
---------------------------------------------------------------------------------------------------------------------
	Cytoplasm	Chloroplast	Extracellular	C_Membrane	Mitochondrion	Nucleus	Periplasm	E_Reticulum	Golgi	Peroxisome	Lysosome	Vacuole	Total
TP	34*	0	0	0	0	0	0	0	0	0	0	0	34
FP	3	0	1	2	0	2	0	0	3*	0	0	0	11
Total=45
p-value (Fisher test): 7.6547e-07*
---------------------------------------------------------------------------------------------------------------------
#16 PS00020
ACTININ_2; PATTERN
Actinin-type actin-binding domain signature 2
x(4)-[LIVM]-x-[LM]-[SAG]-[LIVM]-[LIVMT]-[WS]-x(0,1)-[LIVM](2)
---------------------------------------------------------------------------------------------------------------------
	Cytoplasm	Chloroplast	Extracellular	C_Membrane	Mitochondrion	Nucleus	Periplasm	E_Reticulum	Golgi	Peroxisome	Lysosome	Vacuole	Total
TP	37*	0	0	0	0	0	0	0	0	0	0	0	37
FP	0	0	0	0	0	0	0	0	0	0	0	0	0
Total=37
p-value (Fisher test): row 0/1
---------------------------------------------------------------------------------------------------------------------
#17 PS00021
KRINGLE_1; PATTERN
Kringle domain signature
[FY]-C-[RH]-[NS]-x(7,8)-[WY]-C
---------------------------------------------------------------------------------------------------------------------
	Cytoplasm	Chloroplast	Extracellular	C_Membrane	Mitochondrion	Nucleus	Periplasm	E_Reticulum	Golgi	Peroxisome	Lysosome	Vacuole	Total
TP	0	0	62*	1	0	0	0	0	0	0	0	0	63
FP	0	0	1	0	0	0	0	0	0	0	0	0	1
Total=64
p-value (Fisher test): row 0/1
---------------------------------------------------------------------------------------------------------------------
#18 PS00022
EGF_1; PATTERN
EGF-like domain signature 1
C-x-C-x(2)-{V}-x(2)-G-{C}-x-C
---------------------------------------------------------------------------------------------------------------------
	Cytoplasm	Chloroplast	Extracellular	C_Membrane	Mitochondrion	Nucleus	Periplasm	E_Reticulum	Golgi	Peroxisome	Lysosome	Vacuole	Total
TP	1	0	346*	76	0	0	0	0	6	0	4*	4	437
FP	4	0	20*	5	1	3	0	1	3*	0	3*	0	40
Total=477
p-value (Fisher test): 1.114e-10*
---------------------------------------------------------------------------------------------------------------------
#19 PS00023
FN2_1; PATTERN
Fibronectin type-II collagen-binding domain signature
[FYWI]-C
---------------------------------------------------------------------------------------------------------------------
	Cytoplasm	Chloroplast	Extracellular	C_Membrane	Mitochondrion	Nucleus	Periplasm	E_Reticulum	Golgi	Peroxisome	Lysosome	Vacuole	Total
TP	0	0	30*	3	0	0	0	4*	0	0	3*	0	40
FP	0	0	0	0	0	0	0	0	0	0	0	0	0
Total=40
p-value (Fisher test): row 0/1
---------------------------------------------------------------------------------------------------------------------
#20 PS00024
HEMOPEXIN; PATTERN
Hemopexin domain signature
[LIVMFY]
---------------------------------------------------------------------------------------------------------------------
	Cytoplasm	Chloroplast	Extracellular	C_Membrane	Mitochondrion	Nucleus	Periplasm	E_Reticulum	Golgi	Peroxisome	Lysosome	Vacuole	Total
TP	0	0	53*	1	0	0	0	0	0	0	0	0	54
FP	5	2	0	10*	0	1	1	0	9*	0	0	0	28
Total=82
p-value (Fisher test): 4.2937e-21*
---------------------------------------------------------------------------------------------------------------------
#21 PS00025
P_TREFOIL_1; PATTERN
P-type 'Trefoil' domain signature
[KRH]-x(2)-C-x-[FYPSTV]-x(3,4)-[ST]-x(3)-C-x(4)-C-C-[FYWH]
---------------------------------------------------------------------------------------------------------------------
	Cytoplasm	Chloroplast	Extracellular	C_Membrane	Mitochondrion	Nucleus	Periplasm	E_Reticulum	Golgi	Peroxisome	Lysosome	Vacuole	Total
TP	0	0	21*	5	0	0	0	0	0	0	5*	0	31
FP	0	0	0	0	0	0	0	0	0	0	0	0	0
Total=31
p-value (Fisher test): row 0/1
---------------------------------------------------------------------------------------------------------------------
#22 PS00026
CHIT_BIND_I_1; PATTERN
Chitin recognition or binding domain signature
C-x(4,5)-C-C-S-x(2)-G-x-C-G-x(3,4)-[FYW]-C
---------------------------------------------------------------------------------------------------------------------
	Cytoplasm	Chloroplast	Extracellular	C_Membrane	Mitochondrion	Nucleus	Periplasm	E_Reticulum	Golgi	Peroxisome	Lysosome	Vacuole	Total
TP	0	0	3	0	0	0	0	0	0	0	0	12*	15
FP	0	0	1	1	0	0	0	0	0	0	0	0	2
Total=17
p-value (Fisher test): 0.029412*
---------------------------------------------------------------------------------------------------------------------
#23 PS00027
HOMEOBOX_1; PATTERN
'Homeobox' domain signature
[RKNQESTAIY]-[LIVFSTNKH]-W-[FYVC]-x-[NDQTAH]-x(5)-[RKNAIMW]
---------------------------------------------------------------------------------------------------------------------
	Cytoplasm	Chloroplast	Extracellular	C_Membrane	Mitochondrion	Nucleus	Periplasm	E_Reticulum	Golgi	Peroxisome	Lysosome	Vacuole	Total
TP	0	0	0	0	0	1290*	0	0	0	0	0	0	1290
FP	0	0	0	5*	1	0	0	0	0	0	0	0	6
Total=1296
p-value (Fisher test): 1.5372e-16*
---------------------------------------------------------------------------------------------------------------------
#24 PS00028
ZINC_FINGER_C2H2_1; PATTERN
Zinc finger C2H2 type domain signature
C-x(2,4)-C-x(3)-[LIVMFYWC]-x(8)-H-x(3,5)-H
---------------------------------------------------------------------------------------------------------------------
	Cytoplasm	Chloroplast	Extracellular	C_Membrane	Mitochondrion	Nucleus	Periplasm	E_Reticulum	Golgi	Peroxisome	Lysosome	Vacuole	Total
TP	14	1	0	3	0	1636*	0	1	0	0	0	1	1656
FP	51	0	12	33	2	46*	2	0	2	0	0	0	148
Total=1804
p-value (Fisher test): 0.10491
---------------------------------------------------------------------------------------------------------------------
#25 PS00029
LEUCINE_ZIPPER; PATTERN
Leucine zipper pattern
L-x(6)-L-x(6)-L-x(6)-L
---------------------------------------------------------------------------------------------------------------------
	Cytoplasm	Chloroplast	Extracellular	C_Membrane	Mitochondrion	Nucleus	Periplasm	E_Reticulum	Golgi	Peroxisome	Lysosome	Vacuole	Total
TP	0	0	0	0	0	0	0	0	0	0	0	0	0
FP	0	0	0	0	0	0	0	0	0	0	0	0	0
Total=0
p-value (Fisher test): row 0/1
---------------------------------------------------------------------------------------------------------------------
#26 PS00031
NUCLEAR_REC_DBD_1; PATTERN
Nuclear hormones receptors DNA-binding region signature
x-R
---------------------------------------------------------------------------------------------------------------------
	Cytoplasm	Chloroplast	Extracellular	C_Membrane	Mitochondrion	Nucleus	Periplasm	E_Reticulum	Golgi	Peroxisome	Lysosome	Vacuole	Total
TP	0	0	0	0	0	355*	0	0	0	0	0	0	355
FP	0	0	0	0	0	0	0	0	0	0	0	0	0
Total=355
p-value (Fisher test): row 0/1
---------------------------------------------------------------------------------------------------------------------
#27 PS00032
ANTENNAPEDIA; PATTERN
'Homeobox' antennapedia-type protein signature
[LIVMFE]-[FY]-P-W-M-[KRQTA]
---------------------------------------------------------------------------------------------------------------------
	Cytoplasm	Chloroplast	Extracellular	C_Membrane	Mitochondrion	Nucleus	Periplasm	E_Reticulum	Golgi	Peroxisome	Lysosome	Vacuole	Total
TP	0	0	0	0	0	156*	0	0	0	0	0	0	156
FP	0	1	1	2	1	1	0	0	0	0	0	0	6
Total=162
p-value (Fisher test): 6.8678e-09*
---------------------------------------------------------------------------------------------------------------------
#28 PS00033
ENGRAILED; PATTERN
'Homeobox' engrailed-type protein signature
L-M-A-[EQ]-G-L-Y-N
---------------------------------------------------------------------------------------------------------------------
	Cytoplasm	Chloroplast	Extracellular	C_Membrane	Mitochondrion	Nucleus	Periplasm	E_Reticulum	Golgi	Peroxisome	Lysosome	Vacuole	Total
TP	0	0	0	0	0	24*	0	0	0	0	0	0	24
FP	0	0	0	0	0	0	0	0	0	0	0	0	0
Total=24
p-value (Fisher test): row 0/1
---------------------------------------------------------------------------------------------------------------------
#29 PS00034
PAIRED_1; PATTERN
Paired domain signature
R-P-C-x(11)-C-V-S
---------------------------------------------------------------------------------------------------------------------
	Cytoplasm	Chloroplast	Extracellular	C_Membrane	Mitochondrion	Nucleus	Periplasm	E_Reticulum	Golgi	Peroxisome	Lysosome	Vacuole	Total
TP	0	0	0	0	0	58*	0	0	0	0	0	0	58
FP	6*	0	0	0	0	0	0	0	0	0	0	0	6
Total=64
p-value (Fisher test): 1.3338e-08*
---------------------------------------------------------------------------------------------------------------------
#30 PS00035
POU_1; PATTERN
POU-specific (POUs) domain signature 1
[RKQ]-R-[LIM]-x-[LF]-G-[LIVMFY]-x-Q-x-[DNQ]-V-G
---------------------------------------------------------------------------------------------------------------------
	Cytoplasm	Chloroplast	Extracellular	C_Membrane	Mitochondrion	Nucleus	Periplasm	E_Reticulum	Golgi	Peroxisome	Lysosome	Vacuole	Total
TP	0	0	0	0	0	84*	0	0	0	0	0	0	84
FP	0	0	0	0	0	0	0	0	0	0	0	0	0
Total=84
p-value (Fisher test): row 0/1
---------------------------------------------------------------------------------------------------------------------
#31 PS00036
BZIP_BASIC; PATTERN
Basic-leucine zipper (bZIP) domain signature
[KR]-x(1,3)-[RKSAQ]-N-{VL}-x-[SAQ](2)-{L}-[RKTAENQ]-x-R-{S}-[RK]
---------------------------------------------------------------------------------------------------------------------
	Cytoplasm	Chloroplast	Extracellular	C_Membrane	Mitochondrion	Nucleus	Periplasm	E_Reticulum	Golgi	Peroxisome	Lysosome	Vacuole	Total
TP	0	0	0	0	0	184*	0	0	0	0	0	0	184
FP	4	0	0	1	0	4*	0	0	0	0	0	0	9
Total=193
p-value (Fisher test): 5.949e-08*
---------------------------------------------------------------------------------------------------------------------
#32 PS00039
DEAD_ATP_HELICASE; PATTERN
DEAD-box subfamily ATP-dependent helicases signature
[LIVMF](2)-D-E-A-D-[RKEN]-x-[LIVMFYGSTN]
---------------------------------------------------------------------------------------------------------------------
	Cytoplasm	Chloroplast	Extracellular	C_Membrane	Mitochondrion	Nucleus	Periplasm	E_Reticulum	Golgi	Peroxisome	Lysosome	Vacuole	Total
TP	155	0	0	2	5	407*	0	0	0	0	0	0	569
FP	12	0	0	0	6*	5*	0	1	0	0	0	0	24
Total=593
p-value (Fisher test): 2.7027e-10*
---------------------------------------------------------------------------------------------------------------------
#33 PS00041
HTH_ARAC_FAMILY_1; PATTERN
Bacterial regulatory proteins, araC family signature
x(3)-[FYIVA]-{FYWHCM}-{PGVI}-x(2)-[GSADENQKR]-x-[NSTAPKL]-[PARL]
---------------------------------------------------------------------------------------------------------------------
	Cytoplasm	Chloroplast	Extracellular	C_Membrane	Mitochondrion	Nucleus	Periplasm	E_Reticulum	Golgi	Peroxisome	Lysosome	Vacuole	Total
TP	111*	0	0	2	0	0	0	0	0	0	0	0	113
FP	15	1	0	22*	2	3	1	1	0	0	0	0	45
Total=158
p-value (Fisher test): 8.9747e-18*
---------------------------------------------------------------------------------------------------------------------
#34 PS00042
HTH_CRP_1; PATTERN
Crp-type HTH domain signature
[STACN]-x(2)-[MST]-x(1,2)-[GSTN]-R-x-[LIVMF]-x(2)-[LIVMF]
---------------------------------------------------------------------------------------------------------------------
	Cytoplasm	Chloroplast	Extracellular	C_Membrane	Mitochondrion	Nucleus	Periplasm	E_Reticulum	Golgi	Peroxisome	Lysosome	Vacuole	Total
TP	26*	2	0	0	0	0	0	0	0	0	0	0	28
FP	0	0	0	0	0	0	0	0	0	0	0	0	0
Total=28
p-value (Fisher test): row 0/1
---------------------------------------------------------------------------------------------------------------------
#35 PS00045
HISTONE_LIKE; PATTERN
Bacterial histone-like DNA-binding proteins signature
[GSK]-F-x(2)-[LIVMF]-x(4)-[RKEQA]-x(2)-[RST]-x(1,2)-[GA]-x-[KN]-P-x-[TN]
---------------------------------------------------------------------------------------------------------------------
	Cytoplasm	Chloroplast	Extracellular	C_Membrane	Mitochondrion	Nucleus	Periplasm	E_Reticulum	Golgi	Peroxisome	Lysosome	Vacuole	Total
TP	2	1	4*	0	0	0	0	0	0	0	0	0	7
FP	0	0	0	1	0	0	0	0	0	0	0	0	1
Total=8
p-value (Fisher test): row 0/1
---------------------------------------------------------------------------------------------------------------------
#36 PS00046
HISTONE_H2A; PATTERN
Histone H2A signature
[AC]-G-L-x-F-P-V
---------------------------------------------------------------------------------------------------------------------
	Cytoplasm	Chloroplast	Extracellular	C_Membrane	Mitochondrion	Nucleus	Periplasm	E_Reticulum	Golgi	Peroxisome	Lysosome	Vacuole	Total
TP	0	0	0	0	0	213*	0	0	0	0	0	0	213
FP	0	0	0	1	1	0	0	1*	0	0	0	0	3
Total=216
p-value (Fisher test): 6.0373e-07*
---------------------------------------------------------------------------------------------------------------------
#37 PS00047
HISTONE_H4; PATTERN
Histone H4 signature
G-A-K-R-H
---------------------------------------------------------------------------------------------------------------------
	Cytoplasm	Chloroplast	Extracellular	C_Membrane	Mitochondrion	Nucleus	Periplasm	E_Reticulum	Golgi	Peroxisome	Lysosome	Vacuole	Total
TP	0	0	0	0	0	104*	0	0	0	0	0	0	104
FP	1	0	0	1	1	1	0	5*	0	0	0	0	9
Total=113
p-value (Fisher test): 1.7588e-11*
---------------------------------------------------------------------------------------------------------------------
#38 PS00048
PROTAMINE_P1; PATTERN
Protamine P1 signature
[AV]-R-[NFY]-R-x(2,3)-[ST]-{S}-S-{NS}-S
---------------------------------------------------------------------------------------------------------------------
	Cytoplasm	Chloroplast	Extracellular	C_Membrane	Mitochondrion	Nucleus	Periplasm	E_Reticulum	Golgi	Peroxisome	Lysosome	Vacuole	Total
TP	0	0	0	0	0	140*	0	0	0	0	0	0	140
FP	0	0	0	0	0	5*	0	0	0	0	0	0	5
Total=145
p-value (Fisher test): column 1
---------------------------------------------------------------------------------------------------------------------
#39 PS00049
RIBOSOMAL_L14; PATTERN
Ribosomal protein L14 signature
[GA]-[LIV](3)-x(9,10)-[DNS]-G-x(4)-[FY]-x(2)-[NT]-x(2)-V-[LIV]
---------------------------------------------------------------------------------------------------------------------
	Cytoplasm	Chloroplast	Extracellular	C_Membrane	Mitochondrion	Nucleus	Periplasm	E_Reticulum	Golgi	Peroxisome	Lysosome	Vacuole	Total
TP	2	109*	0	0	5	0	0	0	0	0	0	0	116
FP	0	0	0	0	0	0	0	0	0	0	0	0	0
Total=116
p-value (Fisher test): row 0/1
---------------------------------------------------------------------------------------------------------------------
#40 PS00050
RIBOSOMAL_L23; PATTERN
Ribosomal protein L23 signature
[RK](2)-[AM]-[IVFYT]-[IV]-[RKT]-L-[STANEQK]-x(7)-[LIVMFT]
---------------------------------------------------------------------------------------------------------------------
	Cytoplasm	Chloroplast	Extracellular	C_Membrane	Mitochondrion	Nucleus	Periplasm	E_Reticulum	Golgi	Peroxisome	Lysosome	Vacuole	Total
TP	1	70*	0	0	0	0	0	0	0	0	0	0	71
FP	3	0	0	0	0	0	0	0	0	0	0	0	3
Total=74
p-value (Fisher test): 6.1706e-05*
---------------------------------------------------------------------------------------------------------------------
#41 PS00051
RIBOSOMAL_L39E; PATTERN
Ribosomal protein L39e signature
[KRM]-[PTKS]-x(3)-[LIVMFG]-x(2)-[NHS]-x(3)-R-[DNHY]-W-R-[RS]
---------------------------------------------------------------------------------------------------------------------
	Cytoplasm	Chloroplast	Extracellular	C_Membrane	Mitochondrion	Nucleus	Periplasm	E_Reticulum	Golgi	Peroxisome	Lysosome	Vacuole	Total
TP	1	0	0	0	0	0	0	0	0	0	0	0	1
FP	0	0	0	0	0	0	0	0	0	0	0	0	0
Total=1
p-value (Fisher test): row 0/1
---------------------------------------------------------------------------------------------------------------------
#42 PS00052
RIBOSOMAL_S7; PATTERN
Ribosomal protein S7 signature
[LIVMFC]-x(2)-[STAC]
---------------------------------------------------------------------------------------------------------------------
	Cytoplasm	Chloroplast	Extracellular	C_Membrane	Mitochondrion	Nucleus	Periplasm	E_Reticulum	Golgi	Peroxisome	Lysosome	Vacuole	Total
TP	1	164*	0	0	7	0	0	0	0	0	0	0	172
FP	2	0	0	0	0	0	0	0	0	0	0	0	2
Total=174
p-value (Fisher test): 0.00019932*
---------------------------------------------------------------------------------------------------------------------
#43 PS00053
RIBOSOMAL_S8; PATTERN
Ribosomal protein S8 signature
[GE]-x(2)-[LIV](2)-[STY]-[ST]-{A}-x-G-[LIVM](2)-x(4)-[AG]-[KRHAYIL]
---------------------------------------------------------------------------------------------------------------------
	Cytoplasm	Chloroplast	Extracellular	C_Membrane	Mitochondrion	Nucleus	Periplasm	E_Reticulum	Golgi	Peroxisome	Lysosome	Vacuole	Total
TP	5	106*	0	0	0	0	0	0	0	0	0	0	111
FP	2	0	0	1	0	0	0	0	0	0	0	0	3
Total=114
p-value (Fisher test): 8.7331e-05*
---------------------------------------------------------------------------------------------------------------------
#44 PS00054
RIBOSOMAL_S11; PATTERN
Ribosomal protein S11 signature
[LIVM]-x(4)-[DEN]-x-[TS]-[PS]-x-[PA]-[STCHF]-[DN]
---------------------------------------------------------------------------------------------------------------------
	Cytoplasm	Chloroplast	Extracellular	C_Membrane	Mitochondrion	Nucleus	Periplasm	E_Reticulum	Golgi	Peroxisome	Lysosome	Vacuole	Total
TP	3	111*	0	0	5	0	0	0	0	0	0	0	119
FP	0	0	0	0	0	0	0	0	0	0	0	0	0
Total=119
p-value (Fisher test): row 0/1
---------------------------------------------------------------------------------------------------------------------
#45 PS00055
RIBOSOMAL_S12; PATTERN
Ribosomal protein S12 signature
[RK]-x-P-N-S-[AR]-x-R
---------------------------------------------------------------------------------------------------------------------
	Cytoplasm	Chloroplast	Extracellular	C_Membrane	Mitochondrion	Nucleus	Periplasm	E_Reticulum	Golgi	Peroxisome	Lysosome	Vacuole	Total
TP	2	106*	0	0	30*	0	0	0	0	0	0	0	138
FP	0	0	0	1	0	2*	0	0	0	0	0	0	3
Total=141
p-value (Fisher test): 4.3734e-06*
---------------------------------------------------------------------------------------------------------------------
#46 PS00056
RIBOSOMAL_S17; PATTERN
Ribosomal protein S17 signature
G-D-x-[LIV]-x-[LIVA]-x-[QEK]-x-[RK]-P-[LIV]-S
---------------------------------------------------------------------------------------------------------------------
	Cytoplasm	Chloroplast	Extracellular	C_Membrane	Mitochondrion	Nucleus	Periplasm	E_Reticulum	Golgi	Peroxisome	Lysosome	Vacuole	Total
TP	6	10*	0	0	0	0	0	0	0	0	0	0	16
FP	0	0	0	0	0	0	0	0	0	0	0	0	0
Total=16
p-value (Fisher test): row 0/1
---------------------------------------------------------------------------------------------------------------------
#47 PS00057
RIBOSOMAL_S18; PATTERN
Ribosomal protein S18 signature
[STNQG]-[DERPN]-x(1,2)-[GYAH]-[KCR]-[LIVM]-x(3)-[RHG]-[LIVMASR]
---------------------------------------------------------------------------------------------------------------------
	Cytoplasm	Chloroplast	Extracellular	C_Membrane	Mitochondrion	Nucleus	Periplasm	E_Reticulum	Golgi	Peroxisome	Lysosome	Vacuole	Total
TP	0	100*	0	0	3	0	0	0	0	0	0	0	103
FP	0	0	0	0	0	0	0	0	0	0	0	0	0
Total=103
p-value (Fisher test): row 0/1
---------------------------------------------------------------------------------------------------------------------
#48 PS00058
DNA_MISMATCH_REPAIR_1; PATTERN
DNA mismatch repair proteins mutL / hexB / PMS1 signature
G-F-R-G-E-[AG]-L
---------------------------------------------------------------------------------------------------------------------
	Cytoplasm	Chloroplast	Extracellular	C_Membrane	Mitochondrion	Nucleus	Periplasm	E_Reticulum	Golgi	Peroxisome	Lysosome	Vacuole	Total
TP	0	0	0	0	0	13*	0	0	0	0	0	0	13
FP	0	0	0	0	3*	0	0	0	0	0	0	0	3
Total=16
p-value (Fisher test): 0.0017857*
---------------------------------------------------------------------------------------------------------------------
#49 PS00059
ADH_ZINC; PATTERN
Zinc-containing alcohol dehydrogenases signature
G-H-E-x-{EL}-G-{AP}-x(4)-[GA]-x(2)-[IVSAC]
---------------------------------------------------------------------------------------------------------------------
	Cytoplasm	Chloroplast	Extracellular	C_Membrane	Mitochondrion	Nucleus	Periplasm	E_Reticulum	Golgi	Peroxisome	Lysosome	Vacuole	Total
TP	310*	0	0	0	11	1	0	0	1	0	0	0	323
FP	2	0	1	2	0	1	0	0	0	0	0	0	6
Total=329
p-value (Fisher test): 6.5207e-07*
---------------------------------------------------------------------------------------------------------------------
#50 PS00060
ADH_IRON_2; PATTERN
Iron-containing alcohol dehydrogenases signature 2
[LIVMT]-x-[HNS]-[GA]-x-[GTAC]
---------------------------------------------------------------------------------------------------------------------
	Cytoplasm	Chloroplast	Extracellular	C_Membrane	Mitochondrion	Nucleus	Periplasm	E_Reticulum	Golgi	Peroxisome	Lysosome	Vacuole	Total
TP	0	0	0	0	3*	0	0	0	0	0	0	0	3
FP	0	0	0	2*	0	0	0	0	0	0	0	0	2
Total=5
p-value (Fisher test): 0.1
---------------------------------------------------------------------------------------------------------------------
#51 PS00061
ADH_SHORT; PATTERN
Short-chain dehydrogenases/reductases family signature
[GSACQRHM]
---------------------------------------------------------------------------------------------------------------------
	Cytoplasm	Chloroplast	Extracellular	C_Membrane	Mitochondrion	Nucleus	Periplasm	E_Reticulum	Golgi	Peroxisome	Lysosome	Vacuole	Total
TP	49	10	16	1	28*	1	0	84*	0	25*	0	0	214
FP	9	1	7*	10*	0	2	0	0	0	0	0	0	29
Total=243
p-value (Fisher test): 1.5937e-15*
---------------------------------------------------------------------------------------------------------------------
#52 PS00062
ALDOKETO_REDUCTASE_2; PATTERN
Aldo/keto reductase family signature 2
[LIVMFY]-x(8)-{L}-[KREQ]-{K}-[LIVM]-G-[LIVM]-[SC]-N-[FY]
---------------------------------------------------------------------------------------------------------------------
	Cytoplasm	Chloroplast	Extracellular	C_Membrane	Mitochondrion	Nucleus	Periplasm	E_Reticulum	Golgi	Peroxisome	Lysosome	Vacuole	Total
TP	53*	1	0	0	0	0	0	0	0	0	0	0	54
FP	1	0	1	0	0	0	0	0	0	0	0	0	2
Total=56
p-value (Fisher test): 0.070779
---------------------------------------------------------------------------------------------------------------------
#53 PS00063
ALDOKETO_REDUCTASE_3; PATTERN
Aldo/keto reductase family putative active site signature
{LVRI}-[LIVMFA]
---------------------------------------------------------------------------------------------------------------------
	Cytoplasm	Chloroplast	Extracellular	C_Membrane	Mitochondrion	Nucleus	Periplasm	E_Reticulum	Golgi	Peroxisome	Lysosome	Vacuole	Total
TP	43*	0	0	1	0	0	0	0	0	0	0	0	44
FP	9	3	1	5	2	4	0	1	0	0	0	0	25
Total=69
p-value (Fisher test): 2.2876e-08*
---------------------------------------------------------------------------------------------------------------------
#54 PS00064
L_LDH; PATTERN
L-lactate dehydrogenase active site
[LIVMA]-G-[EQ]-H-G-[DN]-[ST]
---------------------------------------------------------------------------------------------------------------------
	Cytoplasm	Chloroplast	Extracellular	C_Membrane	Mitochondrion	Nucleus	Periplasm	E_Reticulum	Golgi	Peroxisome	Lysosome	Vacuole	Total
TP	291*	0	0	0	0	0	0	0	0	0	0	0	291
FP	3	0	0	0	0	0	0	0	0	0	0	0	3
Total=294
p-value (Fisher test): column 1
---------------------------------------------------------------------------------------------------------------------
#55 PS00065
D_2_HYDROXYACID_DH_1; PATTERN
D-isomer specific 2-hydroxyacid dehydrogenases NAD-binding signature
[LIVMFT]-{A}-x-[FYWCTH]-[DNSTK]
---------------------------------------------------------------------------------------------------------------------
	Cytoplasm	Chloroplast	Extracellular	C_Membrane	Mitochondrion	Nucleus	Periplasm	E_Reticulum	Golgi	Peroxisome	Lysosome	Vacuole	Total
TP	106*	1	0	0	4	2	0	0	0	1	0	0	114
FP	0	0	0	1	0	0	0	0	0	0	0	0	1
Total=115
p-value (Fisher test): row 0/1
---------------------------------------------------------------------------------------------------------------------
#56 PS00066
HMG_COA_REDUCTASE_1; PATTERN
Hydroxymethylglutaryl-coenzyme A reductases signature 1
[RKH]-x-{Y}-{I}-x-{I}-{L}-D-x-M-G-x-N-x-[LIVMA]
---------------------------------------------------------------------------------------------------------------------
	Cytoplasm	Chloroplast	Extracellular	C_Membrane	Mitochondrion	Nucleus	Periplasm	E_Reticulum	Golgi	Peroxisome	Lysosome	Vacuole	Total
TP	0	0	0	0	0	0	0	33*	0	0	0	0	33
FP	3	0	1	1	0	0	0	0	0	0	0	0	5
Total=38
p-value (Fisher test): 1.9923e-06*
---------------------------------------------------------------------------------------------------------------------
#57 PS00067
3HCDH; PATTERN
3-hydroxyacyl-CoA dehydrogenase signature
x(5,6)-[LIVMFYCT]-[LIVMFYEAH]-x(2)-[GVE]
---------------------------------------------------------------------------------------------------------------------
	Cytoplasm	Chloroplast	Extracellular	C_Membrane	Mitochondrion	Nucleus	Periplasm	E_Reticulum	Golgi	Peroxisome	Lysosome	Vacuole	Total
TP	72*	0	0	0	10*	0	0	0	0	9*	0	0	91
FP	0	0	0	0	0	0	0	0	0	0	0	0	0
Total=91
p-value (Fisher test): row 0/1
---------------------------------------------------------------------------------------------------------------------
#58 PS00068
MDH; PATTERN
Malate dehydrogenase active site signature
[LIVM]-T-[TRKMN]-L-D-x(2)-R-[STA]-x(3)-[LIVMFY]
---------------------------------------------------------------------------------------------------------------------
	Cytoplasm	Chloroplast	Extracellular	C_Membrane	Mitochondrion	Nucleus	Periplasm	E_Reticulum	Golgi	Peroxisome	Lysosome	Vacuole	Total
TP	19	9*	0	0	15*	0	0	0	0	9*	0	0	52
FP	2	0	0	0	0	0	0	1	0	1*	0	0	4
Total=56
p-value (Fisher test): 0.067957
---------------------------------------------------------------------------------------------------------------------
#59 PS00069
G6P_DEHYDROGENASE; PATTERN
Glucose-6-phosphate dehydrogenase active site
D-H-[YF]-L-G-K-[EQK]
---------------------------------------------------------------------------------------------------------------------
	Cytoplasm	Chloroplast	Extracellular	C_Membrane	Mitochondrion	Nucleus	Periplasm	E_Reticulum	Golgi	Peroxisome	Lysosome	Vacuole	Total
TP	4	6*	0	0	0	0	0	3*	0	0	0	0	13
FP	0	0	0	0	0	0	0	0	0	0	0	0	0
Total=13
p-value (Fisher test): row 0/1
---------------------------------------------------------------------------------------------------------------------
#60 PS00070
ALDEHYDE_DEHYDR_CYS; PATTERN
Aldehyde dehydrogenases cysteine active site
[GSTADNEKR]
---------------------------------------------------------------------------------------------------------------------
	Cytoplasm	Chloroplast	Extracellular	C_Membrane	Mitochondrion	Nucleus	Periplasm	E_Reticulum	Golgi	Peroxisome	Lysosome	Vacuole	Total
TP	60	6	3	0	52*	0	0	6*	0	2*	0	0	129
FP	71*	1	1	6	3	5	0	3	1	0	0	0	91
Total=220
p-value (Fisher test): 1.6068e-13*
---------------------------------------------------------------------------------------------------------------------
#61 PS00071
GAPDH; PATTERN
Glyceraldehyde 3-phosphate dehydrogenase active site
[ASV]-S-C-[NT]-T-{S}-x-[LIM]
---------------------------------------------------------------------------------------------------------------------
	Cytoplasm	Chloroplast	Extracellular	C_Membrane	Mitochondrion	Nucleus	Periplasm	E_Reticulum	Golgi	Peroxisome	Lysosome	Vacuole	Total
TP	333*	15	0	0	0	0	0	0	0	4*	0	0	352
FP	1	1	2*	0	0	0	0	0	0	0	0	0	4
Total=356
p-value (Fisher test): 2.9389e-05*
---------------------------------------------------------------------------------------------------------------------
#62 PS00072
ACYL_COA_DH_1; PATTERN
Acyl-CoA dehydrogenases signature 1
[GAC]-[LIVM]-[ST]-E-x(2)-[GSAN]-G-[ST]-D-x(2)-[GSA]
---------------------------------------------------------------------------------------------------------------------
	Cytoplasm	Chloroplast	Extracellular	C_Membrane	Mitochondrion	Nucleus	Periplasm	E_Reticulum	Golgi	Peroxisome	Lysosome	Vacuole	Total
TP	1	0	0	0	49*	0	0	0	0	1	0	0	51
FP	0	0	0	0	0	1	0	0	0	0	0	0	1
Total=52
p-value (Fisher test): row 0/1
---------------------------------------------------------------------------------------------------------------------
#63 PS00073
ACYL_COA_DH_2; PATTERN
Acyl-CoA dehydrogenases signature 2
[QDE]-x-{P}-G-[GS]-x-G-[LIVMFY]-x(2)-[DEN]-x(4)-[KR]-x(3)-[DEN]
---------------------------------------------------------------------------------------------------------------------
	Cytoplasm	Chloroplast	Extracellular	C_Membrane	Mitochondrion	Nucleus	Periplasm	E_Reticulum	Golgi	Peroxisome	Lysosome	Vacuole	Total
TP	1	0	0	0	48*	0	0	0	0	1	0	0	50
FP	2	0	0	1	1	0	0	0	0	0	0	0	4
Total=54
p-value (Fisher test): 0.0015652*
---------------------------------------------------------------------------------------------------------------------
#64 PS00074
GLFV_DEHYDROGENASE; PATTERN
Glu / Leu / Phe / Val dehydrogenases active site
[LIV]-x(2)-G-G-[SAG]-K-x-[GV]-x(3)-[DNST]-[PL]
---------------------------------------------------------------------------------------------------------------------
	Cytoplasm	Chloroplast	Extracellular	C_Membrane	Mitochondrion	Nucleus	Periplasm	E_Reticulum	Golgi	Peroxisome	Lysosome	Vacuole	Total
TP	13	1	0	0	14*	0	0	0	0	0	0	0	28
FP	1	0	0	0	1	0	0	0	0	0	0	0	2
Total=30
p-value (Fisher test): 1
---------------------------------------------------------------------------------------------------------------------
#65 PS00075
DHFR_1; PATTERN
Dihydrofolate reductase (DHFR) domain signature
[LVAGC]-[LIF]-G-x(4)-[LIVMF]-P-W-x(4,5)-[DE]-x(3)-[FYIV]-x(3)-[STIQ]
---------------------------------------------------------------------------------------------------------------------
	Cytoplasm	Chloroplast	Extracellular	C_Membrane	Mitochondrion	Nucleus	Periplasm	E_Reticulum	Golgi	Peroxisome	Lysosome	Vacuole	Total
TP	0	0	0	0	0	0	0	0	0	0	0	0	0
FP	0	0	0	0	0	0	0	0	0	0	0	0	0
Total=0
p-value (Fisher test): row 0/1
---------------------------------------------------------------------------------------------------------------------
#66 PS00076
PYRIDINE_REDOX_1; PATTERN
Pyridine nucleotide-disulphide oxidoreductases class-I active site
G-G-x-C-[LIVA]-x(2)-G-C-[LIVM]-P
---------------------------------------------------------------------------------------------------------------------
	Cytoplasm	Chloroplast	Extracellular	C_Membrane	Mitochondrion	Nucleus	Periplasm	E_Reticulum	Golgi	Peroxisome	Lysosome	Vacuole	Total
TP	83*	4	0	1	21*	0	0	0	0	0	0	0	109
FP	0	0	0	0	0	0	0	0	0	0	0	0	0
Total=109
p-value (Fisher test): row 0/1
---------------------------------------------------------------------------------------------------------------------
#67 PS00077
COX1_CUB; PATTERN
Heme-copper oxidase catalytic subunit, copper B binding region signature
[YWG]-[LIVFYWTA](2)-[VGS]-H-[LNP]-x-V-x(44,47)-H-H
---------------------------------------------------------------------------------------------------------------------
	Cytoplasm	Chloroplast	Extracellular	C_Membrane	Mitochondrion	Nucleus	Periplasm	E_Reticulum	Golgi	Peroxisome	Lysosome	Vacuole	Total
TP	0	0	0	66*	163*	0	0	0	0	0	0	0	229
FP	0	0	0	0	0	0	0	0	0	0	0	0	0
Total=229
p-value (Fisher test): row 0/1
---------------------------------------------------------------------------------------------------------------------
#68 PS00078
COX2; PATTERN
CO II and nitrous oxide reductase dinuclear copper centers signature
V-x-H-x(33,40)-C-x(3)-C-x(3)-H-x(2)-M
---------------------------------------------------------------------------------------------------------------------
	Cytoplasm	Chloroplast	Extracellular	C_Membrane	Mitochondrion	Nucleus	Periplasm	E_Reticulum	Golgi	Peroxisome	Lysosome	Vacuole	Total
TP	0	0	0	25	294*	0	4	0	0	0	0	0	323
FP	0	0	0	0	0	0	0	0	0	0	0	0	0
Total=323
p-value (Fisher test): row 0/1
---------------------------------------------------------------------------------------------------------------------
#69 PS00079
MULTICOPPER_OXIDASE1; PATTERN
Multicopper oxidases signature 1
[LIVMFYW]
---------------------------------------------------------------------------------------------------------------------
	Cytoplasm	Chloroplast	Extracellular	C_Membrane	Mitochondrion	Nucleus	Periplasm	E_Reticulum	Golgi	Peroxisome	Lysosome	Vacuole	Total
TP	4	0	81*	7	0	0	6*	0	0	0	0	0	98
FP	9	1	3	14*	1	1	0	0	0	0	0	0	29
Total=127
p-value (Fisher test): 4.9145e-14*
---------------------------------------------------------------------------------------------------------------------
#70 PS00080
MULTICOPPER_OXIDASE2; PATTERN
Multicopper oxidases signature 2
H-C-H-x(3)-H-x(3)-[AG]-[LM]
---------------------------------------------------------------------------------------------------------------------
	Cytoplasm	Chloroplast	Extracellular	C_Membrane	Mitochondrion	Nucleus	Periplasm	E_Reticulum	Golgi	Peroxisome	Lysosome	Vacuole	Total
TP	4	0	61*	6	0	0	8*	0	0	0	0	0	79
FP	0	0	0	0	0	2*	0	0	0	0	0	0	2
Total=81
p-value (Fisher test): 0.00030864*
---------------------------------------------------------------------------------------------------------------------
#71 PS00081
LIPOXYGENASE_2; PATTERN
Lipoxygenases iron-binding region signature 2
[LIVMACST]-H-P-[LIVM]-x-[KRQV]-[LIVMF](2)-x-[AP]-H
---------------------------------------------------------------------------------------------------------------------
	Cytoplasm	Chloroplast	Extracellular	C_Membrane	Mitochondrion	Nucleus	Periplasm	E_Reticulum	Golgi	Peroxisome	Lysosome	Vacuole	Total
TP	38*	11*	0	0	0	0	1	0	0	0	0	0	50
FP	0	0	0	0	0	0	0	0	0	0	0	0	0
Total=50
p-value (Fisher test): row 0/1
---------------------------------------------------------------------------------------------------------------------
#72 PS00082
EXTRADIOL_DIOXYGENAS; PATTERN
Extradiol ring-cleavage dioxygenases signature
[GNTIV]-x-H-x(5,7)-[LIVMF]-Y-x(2)-[DENTA]-P-x-[GP]-x(2,3)-E
---------------------------------------------------------------------------------------------------------------------
	Cytoplasm	Chloroplast	Extracellular	C_Membrane	Mitochondrion	Nucleus	Periplasm	E_Reticulum	Golgi	Peroxisome	Lysosome	Vacuole	Total
TP	0	0	0	0	0	0	0	0	0	0	0	0	0
FP	0	0	0	1	0	0	0	0	0	0	0	0	1
Total=1
p-value (Fisher test): row 0/1
---------------------------------------------------------------------------------------------------------------------
#73 PS00083
INTRADIOL_DIOXYGENAS; PATTERN
Intradiol ring-cleavage dioxygenases signature
x(6)-G-x-[FY]
---------------------------------------------------------------------------------------------------------------------
	Cytoplasm	Chloroplast	Extracellular	C_Membrane	Mitochondrion	Nucleus	Periplasm	E_Reticulum	Golgi	Peroxisome	Lysosome	Vacuole	Total
TP	0	0	0	0	0	0	0	0	0	0	0	0	0
FP	0	0	0	0	0	0	0	0	0	0	0	0	0
Total=0
p-value (Fisher test): row 0/1
---------------------------------------------------------------------------------------------------------------------
#74 PS00084
CU2_MONOOXYGENASE_1; PATTERN
Copper type II, ascorbate-dependent monooxygenases signature 1
H-H-M-x(2)-F-x-C
---------------------------------------------------------------------------------------------------------------------
	Cytoplasm	Chloroplast	Extracellular	C_Membrane	Mitochondrion	Nucleus	Periplasm	E_Reticulum	Golgi	Peroxisome	Lysosome	Vacuole	Total
TP	0	0	2*	0	0	0	0	0	0	0	0	0	2
FP	0	0	0	0	0	0	0	0	0	0	0	0	0
Total=2
p-value (Fisher test): row 0/1
---------------------------------------------------------------------------------------------------------------------
#75 PS00085
CU2_MONOOXYGENASE_2; PATTERN
Copper type II, ascorbate-dependent monooxygenases signature 2
H-x-F-x(4)-H-T-H-x(2)-G
---------------------------------------------------------------------------------------------------------------------
	Cytoplasm	Chloroplast	Extracellular	C_Membrane	Mitochondrion	Nucleus	Periplasm	E_Reticulum	Golgi	Peroxisome	Lysosome	Vacuole	Total
TP	0	0	4*	0	0	0	0	0	0	0	0	0	4
FP	0	0	0	0	0	0	0	0	0	0	0	0	0
Total=4
p-value (Fisher test): row 0/1
---------------------------------------------------------------------------------------------------------------------
#76 PS00086
CYTOCHROME_P450; PATTERN
Cytochrome P450 cysteine heme-iron ligand signature
[FW]-[SGNH]-x-[GD]-{F}-[RKHPT]-{P}-C-[LIVMFAP]-[GAD]
---------------------------------------------------------------------------------------------------------------------
	Cytoplasm	Chloroplast	Extracellular	C_Membrane	Mitochondrion	Nucleus	Periplasm	E_Reticulum	Golgi	Peroxisome	Lysosome	Vacuole	Total
TP	20	6	0	4	47*	0	0	414*	0	0	0	1	492
FP	5	0	1	1	0	1	0	1	0	0	0	0	9
Total=501
p-value (Fisher test): 3.7311e-09*
---------------------------------------------------------------------------------------------------------------------
#77 PS00087
SOD_CU_ZN_1; PATTERN
Copper/Zinc superoxide dismutase signature 1
[GA]-[IMFAT]-H-[LIVF]-H-{S}-x-[GP]-[SDG]-x-[STAGDE]
---------------------------------------------------------------------------------------------------------------------
	Cytoplasm	Chloroplast	Extracellular	C_Membrane	Mitochondrion	Nucleus	Periplasm	E_Reticulum	Golgi	Peroxisome	Lysosome	Vacuole	Total
TP	106*	11	9	2	0	0	12*	0	0	0	0	0	140
FP	26*	0	1	0	0	0	0	0	0	0	0	0	27
Total=167
p-value (Fisher test): 0.21071
---------------------------------------------------------------------------------------------------------------------
#78 PS00088
SOD_MN; PATTERN
Manganese and iron superoxide dismutases signature
D-x-[WF]-E-H-[STA]-[FY](2)
---------------------------------------------------------------------------------------------------------------------
	Cytoplasm	Chloroplast	Extracellular	C_Membrane	Mitochondrion	Nucleus	Periplasm	E_Reticulum	Golgi	Peroxisome	Lysosome	Vacuole	Total
TP	10	3	10	0	46*	0	1	0	0	0	0	0	70
FP	0	0	0	0	0	0	0	0	0	0	0	0	0
Total=70
p-value (Fisher test): row 0/1
---------------------------------------------------------------------------------------------------------------------
#79 PS00089
RIBORED_LARGE; PATTERN
Ribonucleotide reductase large subunit signature
[PA]
---------------------------------------------------------------------------------------------------------------------
	Cytoplasm	Chloroplast	Extracellular	C_Membrane	Mitochondrion	Nucleus	Periplasm	E_Reticulum	Golgi	Peroxisome	Lysosome	Vacuole	Total
TP	7*	0	0	0	0	0	0	0	0	0	0	0	7
FP	0	0	0	13*	0	0	0	0	0	0	0	0	13
Total=20
p-value (Fisher test): 1.29e-05*
---------------------------------------------------------------------------------------------------------------------
#80 PS00090
NITROGENASE_1_2; PATTERN
Nitrogenases component 1 alpha and beta subunits signature 2
[STANQ]-[ET]-C-x(5)-G-D-[DN]-[LIVMT]-x-[STAGR]-[LIVMFYST]
---------------------------------------------------------------------------------------------------------------------
	Cytoplasm	Chloroplast	Extracellular	C_Membrane	Mitochondrion	Nucleus	Periplasm	E_Reticulum	Golgi	Peroxisome	Lysosome	Vacuole	Total
TP	0	0	0	0	0	0	0	0	0	0	0	0	0
FP	5*	0	0	0	0	0	0	0	0	0	0	0	5
Total=5
p-value (Fisher test): row 0/1
---------------------------------------------------------------------------------------------------------------------
#81 PS00091
THYMIDYLATE_SYNTHASE; PATTERN
Thymidylate synthase active site
[QMTLHD]-[FYWL]-x(0,1)-[LV]
---------------------------------------------------------------------------------------------------------------------
	Cytoplasm	Chloroplast	Extracellular	C_Membrane	Mitochondrion	Nucleus	Periplasm	E_Reticulum	Golgi	Peroxisome	Lysosome	Vacuole	Total
TP	361*	0	0	0	0	1	0	0	0	0	0	0	362
FP	1	0	0	0	0	0	0	0	0	0	0	0	1
Total=363
p-value (Fisher test): row 0/1
---------------------------------------------------------------------------------------------------------------------
#82 PS00092
N6_MTASE; PATTERN
N-6 Adenine-specific DNA methylases signature
[LIVMAC]-[LIVFYWA]-{DYP}-[DN]-P-P-[FYW]
---------------------------------------------------------------------------------------------------------------------
	Cytoplasm	Chloroplast	Extracellular	C_Membrane	Mitochondrion	Nucleus	Periplasm	E_Reticulum	Golgi	Peroxisome	Lysosome	Vacuole	Total
TP	129*	0	0	0	0	0	0	0	0	0	0	0	129
FP	429*	5	2	11	1	8	3	1	0	0	0	5*	465
Total=594
p-value (Fisher test): 0.33012
---------------------------------------------------------------------------------------------------------------------
#83 PS00093
N4_MTASE; PATTERN
N-4 cytosine-specific DNA methylases signature
[LIVMF]-T-S-P-P-[FY]
---------------------------------------------------------------------------------------------------------------------
	Cytoplasm	Chloroplast	Extracellular	C_Membrane	Mitochondrion	Nucleus	Periplasm	E_Reticulum	Golgi	Peroxisome	Lysosome	Vacuole	Total
TP	0	0	0	0	0	0	0	0	0	0	0	0	0
FP	1	0	1	1	0	1	0	0	0	0	0	0	4
Total=4
p-value (Fisher test): row 0/1
---------------------------------------------------------------------------------------------------------------------
#84 PS00094
C5_MTASE_1; PATTERN
C-5 cytosine-specific DNA methylases active site
[DENKS]-x-[FLIV]-x(2)-[GSTC]-x-P-C-x-{V}-[FYWLIM]-S
---------------------------------------------------------------------------------------------------------------------
	Cytoplasm	Chloroplast	Extracellular	C_Membrane	Mitochondrion	Nucleus	Periplasm	E_Reticulum	Golgi	Peroxisome	Lysosome	Vacuole	Total
TP	0	0	0	0	0	14*	0	0	0	0	0	0	14
FP	2	0	1	0	2*	0	0	0	0	0	0	0	5
Total=19
p-value (Fisher test): 8.5999e-05*
---------------------------------------------------------------------------------------------------------------------
#85 PS00095
C5_MTASE_2; PATTERN
C-5 cytosine-specific DNA methylases C-terminal signature
[RKQGTF]-x(2)-G-N-[SA]-[LIVF]-x-[VIP]-x-[LVMT]-x(3)-[LIVM]-x(3)-[LIVM]
---------------------------------------------------------------------------------------------------------------------
	Cytoplasm	Chloroplast	Extracellular	C_Membrane	Mitochondrion	Nucleus	Periplasm	E_Reticulum	Golgi	Peroxisome	Lysosome	Vacuole	Total
TP	0	0	0	0	0	13*	0	0	0	0	0	0	13
FP	5	0	0	3	0	0	0	0	0	0	0	0	8
Total=21
p-value (Fisher test): 4.9142e-06*
---------------------------------------------------------------------------------------------------------------------
#86 PS00096
SHMT; PATTERN
Serine hydroxymethyltransferase pyridoxal-phosphate attachment site
[GAS]-[PGAC]-[RQ]-[GSARH]-[GA]
---------------------------------------------------------------------------------------------------------------------
	Cytoplasm	Chloroplast	Extracellular	C_Membrane	Mitochondrion	Nucleus	Periplasm	E_Reticulum	Golgi	Peroxisome	Lysosome	Vacuole	Total
TP	791*	0	0	0	15	0	0	0	0	0	0	0	806
FP	0	0	0	0	0	0	0	0	0	0	0	0	0
Total=806
p-value (Fisher test): row 0/1
---------------------------------------------------------------------------------------------------------------------
#87 PS00097
CARBAMOYLTRANSFERASE; PATTERN
Aspartate and ornithine carbamoyltransferases signature
F-x-[EK]-x-S-[GT]-R-T
---------------------------------------------------------------------------------------------------------------------
	Cytoplasm	Chloroplast	Extracellular	C_Membrane	Mitochondrion	Nucleus	Periplasm	E_Reticulum	Golgi	Peroxisome	Lysosome	Vacuole	Total
TP	358*	4	0	0	16	0	0	0	0	0	0	0	378
FP	1	0	1	0	0	0	0	0	0	0	0	0	2
Total=380
p-value (Fisher test): 0.0079017*
---------------------------------------------------------------------------------------------------------------------
#88 PS00098
THIOLASE_1; PATTERN
Thiolases acyl-enzyme intermediate signature
[LIVM]
---------------------------------------------------------------------------------------------------------------------
	Cytoplasm	Chloroplast	Extracellular	C_Membrane	Mitochondrion	Nucleus	Periplasm	E_Reticulum	Golgi	Peroxisome	Lysosome	Vacuole	Total
TP	189*	0	0	0	20*	0	0	0	0	16*	0	0	225
FP	0	0	0	3*	0	0	0	0	0	0	0	0	3
Total=228
p-value (Fisher test): 5.1296e-07*
---------------------------------------------------------------------------------------------------------------------
#89 PS00099
THIOLASE_3; PATTERN
Thiolases active site
[AG]-[LIVMA]-[STAGCLIVM]-[STAG]-[LIVMA]-C-{Q}-[AG]-x-[AG]-x-[AG]-x-[SAG]
---------------------------------------------------------------------------------------------------------------------
	Cytoplasm	Chloroplast	Extracellular	C_Membrane	Mitochondrion	Nucleus	Periplasm	E_Reticulum	Golgi	Peroxisome	Lysosome	Vacuole	Total
TP	202*	0	0	0	20*	0	0	0	0	15*	0	0	237
FP	0	1	1	28*	6*	2	0	0	0	0	0	0	38
Total=275
p-value (Fisher test): 1.0547e-40*
---------------------------------------------------------------------------------------------------------------------
#90 PS00100
CAT; PATTERN
Chloramphenicol acetyltransferase active site
Q-[LIV]-H-H-[SA]-x(2)-D-G-[FY]-H
---------------------------------------------------------------------------------------------------------------------
	Cytoplasm	Chloroplast	Extracellular	C_Membrane	Mitochondrion	Nucleus	Periplasm	E_Reticulum	Golgi	Peroxisome	Lysosome	Vacuole	Total
TP	0	0	0	0	0	0	0	0	0	0	0	0	0
FP	0	0	0	0	0	0	0	0	0	0	0	0	0
Total=0
p-value (Fisher test): row 0/1
---------------------------------------------------------------------------------------------------------------------
#91 PS00101
HEXAPEP_TRANSFERASES; PATTERN
Hexapeptide-repeat containing-transferases signature
[STAVR]-x-[LIV]-[GAED]-x(2)-[STAV]-x-[LIV]-x(3)-[LIV]
---------------------------------------------------------------------------------------------------------------------
	Cytoplasm	Chloroplast	Extracellular	C_Membrane	Mitochondrion	Nucleus	Periplasm	E_Reticulum	Golgi	Peroxisome	Lysosome	Vacuole	Total
TP	796*	1	0	0	1	0	0	0	0	0	0	0	798
FP	0	0	2*	0	0	0	0	0	0	0	0	0	2
Total=800
p-value (Fisher test): 6.2578e-06*
---------------------------------------------------------------------------------------------------------------------
#92 PS00102
PHOSPHORYLASE; PATTERN
Phosphorylase pyridoxal-phosphate attachment site
E-A-[SC]-G-x-[GS]-x-M-K-x(2)-[LM]-N
---------------------------------------------------------------------------------------------------------------------
	Cytoplasm	Chloroplast	Extracellular	C_Membrane	Mitochondrion	Nucleus	Periplasm	E_Reticulum	Golgi	Peroxisome	Lysosome	Vacuole	Total
TP	4	4*	0	0	0	0	0	0	0	0	0	0	8
FP	0	0	0	0	0	0	0	0	0	0	0	0	0
Total=8
p-value (Fisher test): row 0/1
---------------------------------------------------------------------------------------------------------------------
#93 PS00103
PUR_PYR_PR_TRANSFER; PATTERN
Purine/pyrimidine phosphoribosyl transferases signature
[STAR]-[GAC]-x-[STAR]
---------------------------------------------------------------------------------------------------------------------
	Cytoplasm	Chloroplast	Extracellular	C_Membrane	Mitochondrion	Nucleus	Periplasm	E_Reticulum	Golgi	Peroxisome	Lysosome	Vacuole	Total
TP	592*	2	0	112	0	0	0	0	0	0	0	0	706
FP	132*	7	0	0	6	0	0	0	0	0	0	0	145
Total=851
p-value (Fisher test): 5.7108e-17*
---------------------------------------------------------------------------------------------------------------------
#94 PS00104
EPSP_SYNTHASE_1; PATTERN
EPSP synthase signature 1
[GSTAP]
---------------------------------------------------------------------------------------------------------------------
	Cytoplasm	Chloroplast	Extracellular	C_Membrane	Mitochondrion	Nucleus	Periplasm	E_Reticulum	Golgi	Peroxisome	Lysosome	Vacuole	Total
TP	577*	5	0	0	0	0	0	0	0	0	0	0	582
FP	5	0	3*	0	1	0	0	0	0	0	0	0	9
Total=591
p-value (Fisher test): 5.0257e-08*
---------------------------------------------------------------------------------------------------------------------
#95 PS00105
AA_TRANSFER_CLASS_1; PATTERN
Aminotransferases class-I pyridoxal-phosphate attachment site
[GA]
---------------------------------------------------------------------------------------------------------------------
	Cytoplasm	Chloroplast	Extracellular	C_Membrane	Mitochondrion	Nucleus	Periplasm	E_Reticulum	Golgi	Peroxisome	Lysosome	Vacuole	Total
TP	60*	5	0	0	5	0	0	0	0	0	0	0	70
FP	2	0	0	2	0	1	0	0	0	0	0	0	5
Total=75
p-value (Fisher test): 0.00077685*
---------------------------------------------------------------------------------------------------------------------
#96 PS00106
GALACTOKINASE; PATTERN
Galactokinase signature
G-R-x-N-[LIV]-I-G-[DE]-H-x-D-Y
---------------------------------------------------------------------------------------------------------------------
	Cytoplasm	Chloroplast	Extracellular	C_Membrane	Mitochondrion	Nucleus	Periplasm	E_Reticulum	Golgi	Peroxisome	Lysosome	Vacuole	Total
TP	131*	0	0	0	0	0	0	0	0	0	0	0	131
FP	0	0	0	0	0	0	0	0	0	0	0	0	0
Total=131
p-value (Fisher test): row 0/1
---------------------------------------------------------------------------------------------------------------------
#97 PS00107
PROTEIN_KINASE_ATP; PATTERN
Protein kinases ATP-binding region signature
x(5,18)-[LIVMFYWCSTAR]-[AIVP]-[LIVMFAGCKR]-K
---------------------------------------------------------------------------------------------------------------------
	Cytoplasm	Chloroplast	Extracellular	C_Membrane	Mitochondrion	Nucleus	Periplasm	E_Reticulum	Golgi	Peroxisome	Lysosome	Vacuole	Total
TP	371	8	2	358*	1	185*	0	6	1	1	0	1	934
FP	26	1	6	31*	9*	8	0	0	2	0	0	0	83
Total=1017
p-value (Fisher test): 9.7973e-14*
---------------------------------------------------------------------------------------------------------------------
#98 PS00108
PROTEIN_KINASE_ST; PATTERN
Serine/Threonine protein kinases active-site signature
[LIVMFYC]-x-[HY]-x-D-[LIVMFY]-K-x(2)-N-[LIVMFYCT](3)
---------------------------------------------------------------------------------------------------------------------
	Cytoplasm	Chloroplast	Extracellular	C_Membrane	Mitochondrion	Nucleus	Periplasm	E_Reticulum	Golgi	Peroxisome	Lysosome	Vacuole	Total
TP	368	9	3	264*	3	223*	0	13	2	1	0	0	886
FP	2	0	0	2	0	0	0	0	0	0	0	0	4
Total=890
p-value (Fisher test): 0.63824
---------------------------------------------------------------------------------------------------------------------
#99 PS00109
PROTEIN_KINASE_TYR; PATTERN
Tyrosine protein kinases specific active-site signature
[LIVMFYC]-{A}-[HY]-x-D-[LIVMFY]-[RSTAC]-{D}-{PF}-N-[LIVMFYC](3)
---------------------------------------------------------------------------------------------------------------------
	Cytoplasm	Chloroplast	Extracellular	C_Membrane	Mitochondrion	Nucleus	Periplasm	E_Reticulum	Golgi	Peroxisome	Lysosome	Vacuole	Total
TP	48	0	1	149*	0	6	0	2	0	0	0	0	206
FP	19*	0	0	3	0	2	0	0	1	1	0	0	26
Total=232
p-value (Fisher test): 2.8476e-09*
---------------------------------------------------------------------------------------------------------------------
#100 PS00110
PYRUVATE_KINASE; PATTERN
Pyruvate kinase active site signature
[LIVAC]-x-[LIVM](2)-[SAPCV]-K-[LIV]-E-[NKRST]-x-[DEQHS]-[GSTA]-[LIVM]
---------------------------------------------------------------------------------------------------------------------
	Cytoplasm	Chloroplast	Extracellular	C_Membrane	Mitochondrion	Nucleus	Periplasm	E_Reticulum	Golgi	Peroxisome	Lysosome	Vacuole	Total
TP	5	6*	0	0	0	0	0	0	0	0	0	0	11
FP	2	0	0	0	0	0	0	0	0	0	0	0	2
Total=13
p-value (Fisher test): 0.46154
---------------------------------------------------------------------------------------------------------------------
#101 PS00111
PGLYCERATE_KINASE; PATTERN
Phosphoglycerate kinase signature
[KRHGTCVN]-[VT]-[LIVMF]-[LIVMC]-R-x-D-x-N-[SACV]-P
---------------------------------------------------------------------------------------------------------------------
	Cytoplasm	Chloroplast	Extracellular	C_Membrane	Mitochondrion	Nucleus	Periplasm	E_Reticulum	Golgi	Peroxisome	Lysosome	Vacuole	Total
TP	604*	8	0	0	0	0	0	0	0	6*	0	0	618
FP	0	0	0	0	0	0	0	0	0	0	0	0	0
Total=618
p-value (Fisher test): row 0/1
---------------------------------------------------------------------------------------------------------------------
#102 PS00112
PHOSPHAGEN_KINASE; PATTERN
Phosphagen kinase active site signature
C-P-x(0,1)-[ST]-N-[ILV]-G-T
---------------------------------------------------------------------------------------------------------------------
	Cytoplasm	Chloroplast	Extracellular	C_Membrane	Mitochondrion	Nucleus	Periplasm	E_Reticulum	Golgi	Peroxisome	Lysosome	Vacuole	Total
TP	17	0	0	1	13*	0	0	0	0	0	0	0	31
FP	0	0	0	0	0	0	0	0	0	0	0	0	0
Total=31
p-value (Fisher test): row 0/1
---------------------------------------------------------------------------------------------------------------------
#103 PS00113
ADENYLATE_KINASE; PATTERN
Adenylate kinase signature
[LIVMFYWCA]-[LIVMFYW](2)-D-G-[FYI]-P-R-x(3)-[NQ]
---------------------------------------------------------------------------------------------------------------------
	Cytoplasm	Chloroplast	Extracellular	C_Membrane	Mitochondrion	Nucleus	Periplasm	E_Reticulum	Golgi	Peroxisome	Lysosome	Vacuole	Total
TP	707*	4	0	0	37	0	0	0	0	0	0	0	748
FP	0	0	0	0	0	0	0	0	0	0	0	0	0
Total=748
p-value (Fisher test): row 0/1
---------------------------------------------------------------------------------------------------------------------
#104 PS00114
PRPP_SYNTHASE; PATTERN
Phosphoribosyl pyrophosphate synthase signature
[LIVMFCT]-D
---------------------------------------------------------------------------------------------------------------------
	Cytoplasm	Chloroplast	Extracellular	C_Membrane	Mitochondrion	Nucleus	Periplasm	E_Reticulum	Golgi	Peroxisome	Lysosome	Vacuole	Total
TP	146*	6	0	0	0	0	0	0	0	0	0	0	152
FP	0	0	0	0	0	0	0	0	0	0	0	0	0
Total=152
p-value (Fisher test): row 0/1
---------------------------------------------------------------------------------------------------------------------
#105 PS00115
RNA_POL_II_REPEAT; PATTERN
Eukaryotic RNA polymerase II heptapeptide repeat
Y-[ST]-P-[ST]-S-P-[STANK]
---------------------------------------------------------------------------------------------------------------------
	Cytoplasm	Chloroplast	Extracellular	C_Membrane	Mitochondrion	Nucleus	Periplasm	E_Reticulum	Golgi	Peroxisome	Lysosome	Vacuole	Total
TP	0	0	0	0	0	14*	0	0	0	0	0	0	14
FP	0	0	0	0	0	1	0	0	0	0	0	0	1
Total=15
p-value (Fisher test): row 0/1
---------------------------------------------------------------------------------------------------------------------
#106 PS00116
DNA_POLYMERASE_B; PATTERN
DNA polymerase family B signature
[YA]-[GLIVMSTAC]-D-T-D-[SG]-[LIVMFTC]-{LA}-[LIVMSTAC]
---------------------------------------------------------------------------------------------------------------------
	Cytoplasm	Chloroplast	Extracellular	C_Membrane	Mitochondrion	Nucleus	Periplasm	E_Reticulum	Golgi	Peroxisome	Lysosome	Vacuole	Total
TP	0	0	0	0	6*	32*	0	0	0	0	0	0	38
FP	3	0	0	4*	0	0	0	0	0	0	0	0	7
Total=45
p-value (Fisher test): 2.2036e-08*
---------------------------------------------------------------------------------------------------------------------
#107 PS00117
GAL_P_UDP_TRANSF_I; PATTERN
Galactose-1-phosphate uridyl transferase family 1 active site signature
F-E-N-[RK]-G-x(3)-G-x(4)-H-P-H-x-Q
---------------------------------------------------------------------------------------------------------------------
	Cytoplasm	Chloroplast	Extracellular	C_Membrane	Mitochondrion	Nucleus	Periplasm	E_Reticulum	Golgi	Peroxisome	Lysosome	Vacuole	Total
TP	0	0	0	0	0	0	0	0	0	0	0	0	0
FP	0	0	0	0	0	0	0	0	0	0	0	0	0
Total=0
p-value (Fisher test): row 0/1
---------------------------------------------------------------------------------------------------------------------
#108 PS00118
PA2_HIS; PATTERN
Phospholipase A2 histidine active site
C-C-{P}-x-H-{LGY}-x-C
---------------------------------------------------------------------------------------------------------------------
	Cytoplasm	Chloroplast	Extracellular	C_Membrane	Mitochondrion	Nucleus	Periplasm	E_Reticulum	Golgi	Peroxisome	Lysosome	Vacuole	Total
TP	0	0	338*	0	0	0	0	0	0	0	0	0	338
FP	2	0	10*	1	0	1	0	0	0	0	0	0	14
Total=352
p-value (Fisher test): 1.5918e-06*
---------------------------------------------------------------------------------------------------------------------
#109 PS00119
PA2_ASP; PATTERN
Phospholipase A2 aspartic acid active site
[LIVMA]-C-{LIVMFYWPCST}-C-D-{GS}-{G}-{N}-x-{QS}-C
---------------------------------------------------------------------------------------------------------------------
	Cytoplasm	Chloroplast	Extracellular	C_Membrane	Mitochondrion	Nucleus	Periplasm	E_Reticulum	Golgi	Peroxisome	Lysosome	Vacuole	Total
TP	0	0	308*	0	0	0	0	0	0	0	0	0	308
FP	0	0	0	0	0	0	0	0	0	0	0	0	0
Total=308
p-value (Fisher test): row 0/1
---------------------------------------------------------------------------------------------------------------------
#110 PS00120
LIPASE_SER; PATTERN
Lipases, serine active site
[LIV]-{KG}-[LIVFY]-[LIVMST]-G-[HYWV]-S-{YAG}-G-[GSTAC]
---------------------------------------------------------------------------------------------------------------------
	Cytoplasm	Chloroplast	Extracellular	C_Membrane	Mitochondrion	Nucleus	Periplasm	E_Reticulum	Golgi	Peroxisome	Lysosome	Vacuole	Total
TP	19	8	106*	6	2	0	0	0	0	0	4*	0	145
FP	16	1	3	2	0	1	0	0	1	0	0	0	24
Total=169
p-value (Fisher test): 5.9111e-09*
---------------------------------------------------------------------------------------------------------------------
#111 PS00121
COLIPASE_1; PATTERN
Colipase signature
Y-x(2)-Y-Y-x-C-x-C
---------------------------------------------------------------------------------------------------------------------
	Cytoplasm	Chloroplast	Extracellular	C_Membrane	Mitochondrion	Nucleus	Periplasm	E_Reticulum	Golgi	Peroxisome	Lysosome	Vacuole	Total
TP	0	0	12*	0	0	0	0	0	0	0	0	0	12
FP	1	0	0	0	0	0	0	0	0	0	0	0	1
Total=13
p-value (Fisher test): row 0/1
---------------------------------------------------------------------------------------------------------------------
#112 PS00122
CARBOXYLESTERASE_B_1; PATTERN
Carboxylesterases type-B serine active site
F-[GR]-G-x(4)-[LIVM]-x-[LIV]-x-G-x-S-[STAG]-G
---------------------------------------------------------------------------------------------------------------------
	Cytoplasm	Chloroplast	Extracellular	C_Membrane	Mitochondrion	Nucleus	Periplasm	E_Reticulum	Golgi	Peroxisome	Lysosome	Vacuole	Total
TP	0	0	44*	5	0	0	0	20*	0	0	0	0	69
FP	0	0	0	0	0	0	0	0	0	0	0	0	0
Total=69
p-value (Fisher test): row 0/1
---------------------------------------------------------------------------------------------------------------------
#113 PS00123
ALKALINE_PHOSPHATASE; PATTERN
Alkaline phosphatase active site
[IV]-x-D-S-[GAS]-[GASC]-[GAST]-[GA]-T
---------------------------------------------------------------------------------------------------------------------
	Cytoplasm	Chloroplast	Extracellular	C_Membrane	Mitochondrion	Nucleus	Periplasm	E_Reticulum	Golgi	Peroxisome	Lysosome	Vacuole	Total
TP	0	0	1	17*	0	0	3*	0	0	0	0	0	21
FP	2	0	1	0	0	1	0	0	0	0	0	0	4
Total=25
p-value (Fisher test): 0.00079051*
---------------------------------------------------------------------------------------------------------------------
#114 PS00124
FBPASE; PATTERN
Fructose-1-6-bisphosphatase active site
[AG]-[RK]-[LI]-x(1,2)-[LIV]-[FY]-E-x(2)-P-[LIVM]-[GSA]
---------------------------------------------------------------------------------------------------------------------
	Cytoplasm	Chloroplast	Extracellular	C_Membrane	Mitochondrion	Nucleus	Periplasm	E_Reticulum	Golgi	Peroxisome	Lysosome	Vacuole	Total
TP	195*	10	0	0	0	0	0	0	0	0	0	0	205
FP	0	0	0	0	0	0	0	0	0	0	0	0	0
Total=205
p-value (Fisher test): row 0/1
---------------------------------------------------------------------------------------------------------------------
#115 PS00125
SER_THR_PHOSPHATASE; PATTERN
Serine/threonine specific protein phosphatases signature
[LIVMN]-[KR]-G-N-H-E
---------------------------------------------------------------------------------------------------------------------
	Cytoplasm	Chloroplast	Extracellular	C_Membrane	Mitochondrion	Nucleus	Periplasm	E_Reticulum	Golgi	Peroxisome	Lysosome	Vacuole	Total
TP	32*	0	0	0	0	17*	0	0	0	0	0	0	49
FP	1	0	2*	0	0	1	0	0	0	0	0	0	4
Total=53
p-value (Fisher test): 0.0043541*
---------------------------------------------------------------------------------------------------------------------
#116 PS00126
PDEASE_I; PATTERN
3'5'-cyclic nucleotide phosphodiesterases signature
H-D-[LIVMFY]-x-H-x-[AG]-x(2)-[NQ]-x-[LIVMFY]
---------------------------------------------------------------------------------------------------------------------
	Cytoplasm	Chloroplast	Extracellular	C_Membrane	Mitochondrion	Nucleus	Periplasm	E_Reticulum	Golgi	Peroxisome	Lysosome	Vacuole	Total
TP	21	0	0	22*	0	0	0	0	0	0	0	0	43
FP	1	0	0	0	0	0	0	0	0	0	0	0	1
Total=44
p-value (Fisher test): row 0/1
---------------------------------------------------------------------------------------------------------------------
#117 PS00127
RNASE_PANCREATIC; PATTERN
Pancreatic ribonuclease family signature
C-K-x(2)-N-T-F
---------------------------------------------------------------------------------------------------------------------
	Cytoplasm	Chloroplast	Extracellular	C_Membrane	Mitochondrion	Nucleus	Periplasm	E_Reticulum	Golgi	Peroxisome	Lysosome	Vacuole	Total
TP	0	0	165*	0	0	0	0	0	0	0	17*	0	182
FP	3	0	0	0	0	0	0	1	0	0	0	0	4
Total=186
p-value (Fisher test): 2.0714e-08*
---------------------------------------------------------------------------------------------------------------------
#118 PS00128
LACTALBUMIN_LYSOZYME_1; PATTERN
Alpha-lactalbumin / lysozyme C signature
C-x(3)-C-x(2)-[LMF]-x(3)-[DEN]-[LI]-x(5)-C
---------------------------------------------------------------------------------------------------------------------
	Cytoplasm	Chloroplast	Extracellular	C_Membrane	Mitochondrion	Nucleus	Periplasm	E_Reticulum	Golgi	Peroxisome	Lysosome	Vacuole	Total
TP	0	0	95*	0	0	0	0	0	0	0	0	0	95
FP	0	0	0	0	1*	0	0	0	0	0	0	0	1
Total=96
p-value (Fisher test): row 0/1
---------------------------------------------------------------------------------------------------------------------
#119 PS00129
GLYCOSYL_HYDROL_F31_1; PATTERN
Glycosyl hydrolases family 31 active site
[GFY]-[LIVMF]-W-x-D-M-[NSA]-E
---------------------------------------------------------------------------------------------------------------------
	Cytoplasm	Chloroplast	Extracellular	C_Membrane	Mitochondrion	Nucleus	Periplasm	E_Reticulum	Golgi	Peroxisome	Lysosome	Vacuole	Total
TP	2	0	10*	5	0	0	0	1	0	0	5*	0	23
FP	0	0	0	0	0	0	0	0	0	0	0	0	0
Total=23
p-value (Fisher test): row 0/1
---------------------------------------------------------------------------------------------------------------------
#120 PS00130
U_DNA_GLYCOSYLASE; PATTERN
Uracil-DNA glycosylase signature
[KR]-[LIVA]-[LIVC]-[LIVM]-x-G-[QI]-D-P-Y
---------------------------------------------------------------------------------------------------------------------
	Cytoplasm	Chloroplast	Extracellular	C_Membrane	Mitochondrion	Nucleus	Periplasm	E_Reticulum	Golgi	Peroxisome	Lysosome	Vacuole	Total
TP	380*	0	0	0	0	1	0	0	0	0	0	0	381
FP	0	0	0	0	0	0	0	0	0	0	0	0	0
Total=381
p-value (Fisher test): row 0/1
---------------------------------------------------------------------------------------------------------------------
#121 PS00131
CARBOXYPEPT_SER_SER; PATTERN
Serine carboxypeptidases, serine active site
[LIVM]-x-[GSTA]-E-S-Y-[AG]-[GS]
---------------------------------------------------------------------------------------------------------------------
	Cytoplasm	Chloroplast	Extracellular	C_Membrane	Mitochondrion	Nucleus	Periplasm	E_Reticulum	Golgi	Peroxisome	Lysosome	Vacuole	Total
TP	0	0	42*	9	0	0	0	0	35*	0	3*	43*	132
FP	1	0	1	2	0	1	0	0	0	0	0	0	5
Total=137
p-value (Fisher test): 0.00010053*
---------------------------------------------------------------------------------------------------------------------
#122 PS00132
CARBOXYPEPT_ZN_1; PATTERN
Zinc carboxypeptidases, zinc-binding region 1 signature
x(5)-[LIVMFYTA]
---------------------------------------------------------------------------------------------------------------------
	Cytoplasm	Chloroplast	Extracellular	C_Membrane	Mitochondrion	Nucleus	Periplasm	E_Reticulum	Golgi	Peroxisome	Lysosome	Vacuole	Total
TP	0	0	49*	3	0	0	0	1	0	0	0	21*	74
FP	3	0	1	0	0	0	0	0	0	0	0	0	4
Total=78
p-value (Fisher test): 0.00012409*
---------------------------------------------------------------------------------------------------------------------
#123 PS00133
CARBOXYPEPT_ZN_2; PATTERN
Zinc carboxypeptidases, zinc-binding region 2 signature
H-[STAG]-{ADNV}-{VGFI}-{YAR}-[LIVME]-{SDEP}-x-[LIVMFYW]-P-[FYW]
---------------------------------------------------------------------------------------------------------------------
	Cytoplasm	Chloroplast	Extracellular	C_Membrane	Mitochondrion	Nucleus	Periplasm	E_Reticulum	Golgi	Peroxisome	Lysosome	Vacuole	Total
TP	0	0	39*	3	0	0	0	0	0	0	0	1	43
FP	11	5*	1	2	1	5	0	1	0	0	0	0	26
Total=69
p-value (Fisher test): 1.7163e-15*
---------------------------------------------------------------------------------------------------------------------
#124 PS00134
TRYPSIN_HIS; PATTERN
Serine proteases, trypsin family, histidine active site
[LIVM]-[ST]-A-[STAG]-H-C
---------------------------------------------------------------------------------------------------------------------
	Cytoplasm	Chloroplast	Extracellular	C_Membrane	Mitochondrion	Nucleus	Periplasm	E_Reticulum	Golgi	Peroxisome	Lysosome	Vacuole	Total
TP	2	0	449*	16	0	0	0	2	0	0	0	0	469
FP	2	0	1	6	2	1	0	7*	0	0	0	0	19
Total=488
p-value (Fisher test): 4.2586e-23*
---------------------------------------------------------------------------------------------------------------------
#125 PS00135
TRYPSIN_SER; PATTERN
Serine proteases, trypsin family, serine active site
[LIVMFYSTANQH]
---------------------------------------------------------------------------------------------------------------------
	Cytoplasm	Chloroplast	Extracellular	C_Membrane	Mitochondrion	Nucleus	Periplasm	E_Reticulum	Golgi	Peroxisome	Lysosome	Vacuole	Total
TP	0	0	421*	16	0	0	0	2	0	0	0	0	439
FP	3	0	0	0	1	1	0	0	0	0	0	0	5
Total=444
p-value (Fisher test): 1.4227e-11*
---------------------------------------------------------------------------------------------------------------------
#126 PS00136
SUBTILASE_ASP; PATTERN
Serine proteases, subtilase family, aspartic acid active site
[STAIV]-{ERDL}-[LIVMF]-[LIVM]-D-[DSTA]-G-[LIVMFC]-x(2,3)-[DNH]
---------------------------------------------------------------------------------------------------------------------
	Cytoplasm	Chloroplast	Extracellular	C_Membrane	Mitochondrion	Nucleus	Periplasm	E_Reticulum	Golgi	Peroxisome	Lysosome	Vacuole	Total
TP	4	0	97*	0	0	0	0	0	4*	0	0	1	106
FP	58	4	2	15	5	20*	0	1	0	0	0	1	106
Total=212
p-value (Fisher test): 3.4046e-50*
---------------------------------------------------------------------------------------------------------------------
#127 PS00137
SUBTILASE_HIS; PATTERN
Serine proteases, subtilase family, histidine active site
H-G-[STM]-x-[VIC]-[STAGC]-[GS]-x-[LIVMA]-[STAGCLV]-[SAGM]
---------------------------------------------------------------------------------------------------------------------
	Cytoplasm	Chloroplast	Extracellular	C_Membrane	Mitochondrion	Nucleus	Periplasm	E_Reticulum	Golgi	Peroxisome	Lysosome	Vacuole	Total
TP	6	0	113*	0	0	0	0	0	8*	0	0	2	129
FP	1	8*	0	2	0	0	0	0	0	0	0	0	11
Total=140
p-value (Fisher test): 5.4575e-15*
---------------------------------------------------------------------------------------------------------------------
#128 PS00138
SUBTILASE_SER; PATTERN
Serine proteases, subtilase family, serine active site
G-T-S-x-[SA]-x-P-x-{L}-[STAVC]-[AG]
---------------------------------------------------------------------------------------------------------------------
	Cytoplasm	Chloroplast	Extracellular	C_Membrane	Mitochondrion	Nucleus	Periplasm	E_Reticulum	Golgi	Peroxisome	Lysosome	Vacuole	Total
TP	6	0	155*	1	0	0	0	0	8*	0	0	2	172
FP	4	0	17*	0	1	2	1	0	0	0	0	0	25
Total=197
p-value (Fisher test): 0.00021531*
---------------------------------------------------------------------------------------------------------------------
#129 PS00139
THIOL_PROTEASE_CYS; PATTERN
Eukaryotic thiol (cysteine) proteases cysteine active site
Q-{V}-x-{DE}-[GE]-{F}-C-[YW]-{DN}-x-[STAGC]-[STAGCV]
---------------------------------------------------------------------------------------------------------------------
	Cytoplasm	Chloroplast	Extracellular	C_Membrane	Mitochondrion	Nucleus	Periplasm	E_Reticulum	Golgi	Peroxisome	Lysosome	Vacuole	Total
TP	20	0	15	0	0	0	0	5*	0	0	63*	8*	111
FP	1	0	1	2	0	0	0	0	0	0	0	0	4
Total=115
p-value (Fisher test): 0.00050873*
---------------------------------------------------------------------------------------------------------------------
#130 PS00140
UCH_1; PATTERN
Ubiquitin carboxyl-terminal hydrolase family 1 cysteine active-site
Q-x(3)-N-[SA]-C-G-x(3)-[LIVM](2)-H-[SA]-[LIVM]-[SA]
---------------------------------------------------------------------------------------------------------------------
	Cytoplasm	Chloroplast	Extracellular	C_Membrane	Mitochondrion	Nucleus	Periplasm	E_Reticulum	Golgi	Peroxisome	Lysosome	Vacuole	Total
TP	6*	0	0	0	0	0	0	0	0	0	0	0	6
FP	0	0	0	0	0	0	0	0	0	0	0	0	0
Total=6
p-value (Fisher test): row 0/1
---------------------------------------------------------------------------------------------------------------------
#131 PS00141
ASP_PROTEASE; PATTERN
Eukaryotic and viral aspartyl proteases active site
[LIVMFSTNC]-{EGK}-[LIVMFGTA]
---------------------------------------------------------------------------------------------------------------------
	Cytoplasm	Chloroplast	Extracellular	C_Membrane	Mitochondrion	Nucleus	Periplasm	E_Reticulum	Golgi	Peroxisome	Lysosome	Vacuole	Total
TP	0	0	106*	11	0	0	0	1	0	0	11*	8*	137
FP	20	0	3	18*	0	12*	0	1	1	0	0	0	55
Total=192
p-value (Fisher test): 3.0069e-32*
---------------------------------------------------------------------------------------------------------------------
#132 PS00142
ZINC_PROTEASE; PATTERN
Neutral zinc metallopeptidases, zinc-binding region signature
[GSTALIVN]-{PCHR}-{KND}-H-E-[LIVMFYW]-{DEHRKP}-H-{EKPC}-[LIVMFYWGSPQ]
---------------------------------------------------------------------------------------------------------------------
	Cytoplasm	Chloroplast	Extracellular	C_Membrane	Mitochondrion	Nucleus	Periplasm	E_Reticulum	Golgi	Peroxisome	Lysosome	Vacuole	Total
TP	124	0	473*	173	80*	2	0	13	2	0	0	0	867
FP	42	12*	2	46*	2	24*	0	2	2	0	0	0	132
Total=999
p-value (Fisher test): 3.977e-60*
---------------------------------------------------------------------------------------------------------------------
#133 PS00143
INSULINASE; PATTERN
Insulinase family, zinc-binding region signature
[GSTAN]-[GST]
---------------------------------------------------------------------------------------------------------------------
	Cytoplasm	Chloroplast	Extracellular	C_Membrane	Mitochondrion	Nucleus	Periplasm	E_Reticulum	Golgi	Peroxisome	Lysosome	Vacuole	Total
TP	2	0	0	1	30*	0	5*	0	0	1	0	0	39
FP	0	0	0	0	0	0	0	0	0	0	0	0	0
Total=39
p-value (Fisher test): row 0/1
---------------------------------------------------------------------------------------------------------------------
#134 PS00144
ASN_GLN_ASE_1; PATTERN
Asparaginase / glutaminase active site signature 1
[LIVM]-x-{L}-T-G-G-T-[IV]-[AGS]
---------------------------------------------------------------------------------------------------------------------
	Cytoplasm	Chloroplast	Extracellular	C_Membrane	Mitochondrion	Nucleus	Periplasm	E_Reticulum	Golgi	Peroxisome	Lysosome	Vacuole	Total
TP	12	0	0	0	0	0	8*	0	0	0	0	0	20
FP	44*	0	0	4	2	0	0	0	0	0	0	16*	66
Total=86
p-value (Fisher test): 1.8927e-06*
---------------------------------------------------------------------------------------------------------------------
#135 PS00145
UREASE_2; PATTERN
Urease active site
[LIVM](2)-[CT]-H-[HNG]-L-x(3)-[LIVM]-x(2)-D-[LIVM]-x-F-[AS]
---------------------------------------------------------------------------------------------------------------------
	Cytoplasm	Chloroplast	Extracellular	C_Membrane	Mitochondrion	Nucleus	Periplasm	E_Reticulum	Golgi	Peroxisome	Lysosome	Vacuole	Total
TP	253*	0	0	0	0	0	0	0	0	0	0	0	253
FP	0	0	0	0	0	0	0	0	0	0	0	0	0
Total=253
p-value (Fisher test): row 0/1
---------------------------------------------------------------------------------------------------------------------
#136 PS00146
BETA_LACTAMASE_A; PATTERN
Beta-lactamase class-A active site
[FY]-x-[LIVMFY]-{E}-S-[TV]-x-K-x(3)-{T}-[AGLM]-{D}-{KA}-[LC]
---------------------------------------------------------------------------------------------------------------------
	Cytoplasm	Chloroplast	Extracellular	C_Membrane	Mitochondrion	Nucleus	Periplasm	E_Reticulum	Golgi	Peroxisome	Lysosome	Vacuole	Total
TP	1	0	3	7*	0	0	1	0	0	0	0	0	12
FP	2	1	0	1	1	5*	0	1	0	0	0	0	11
Total=23
p-value (Fisher test): 0.0016116*
---------------------------------------------------------------------------------------------------------------------
#137 PS00149
SULFATASE_2; PATTERN
Sulfatases signature 2
G-[YV]-x-[ST]-x(2)-[IVAS]-G-K-x(0,1)-[FYWMK]-[HL]
---------------------------------------------------------------------------------------------------------------------
	Cytoplasm	Chloroplast	Extracellular	C_Membrane	Mitochondrion	Nucleus	Periplasm	E_Reticulum	Golgi	Peroxisome	Lysosome	Vacuole	Total
TP	1	0	4	0	0	0	5*	3*	2*	0	22*	0	37
FP	0	0	0	0	0	0	0	0	0	0	0	0	0
Total=37
p-value (Fisher test): row 0/1
---------------------------------------------------------------------------------------------------------------------
#138 PS00150
ACYLPHOSPHATASE_1; PATTERN
Acylphosphatase signature 1
[LIV]-x-G-x-V-Q-[GH]-V-x-[FM]-R
---------------------------------------------------------------------------------------------------------------------
	Cytoplasm	Chloroplast	Extracellular	C_Membrane	Mitochondrion	Nucleus	Periplasm	E_Reticulum	Golgi	Peroxisome	Lysosome	Vacuole	Total
TP	1	0	0	0	0	0	0	0	0	0	0	0	1
FP	0	0	0	0	0	0	0	0	0	0	0	0	0
Total=1
p-value (Fisher test): row 0/1
---------------------------------------------------------------------------------------------------------------------
#139 PS00151
ACYLPHOSPHATASE_2; PATTERN
Acylphosphatase signature 2
G-[FYW]-[AVC]-[KRQAM]-N-x(3)-G-x-V-x(5)-G
---------------------------------------------------------------------------------------------------------------------
	Cytoplasm	Chloroplast	Extracellular	C_Membrane	Mitochondrion	Nucleus	Periplasm	E_Reticulum	Golgi	Peroxisome	Lysosome	Vacuole	Total
TP	1	0	0	0	0	0	0	0	0	0	0	0	1
FP	0	0	0	0	0	0	0	0	0	0	0	0	0
Total=1
p-value (Fisher test): row 0/1
---------------------------------------------------------------------------------------------------------------------
#140 PS00152
ATPASE_ALPHA_BETA; PATTERN
ATP synthase alpha and beta subunits signature
P-[SAP]-[LIV]-[DNH]-{LKGN}-{F}-{S}-S-{DCPH}-S
---------------------------------------------------------------------------------------------------------------------
	Cytoplasm	Chloroplast	Extracellular	C_Membrane	Mitochondrion	Nucleus	Periplasm	E_Reticulum	Golgi	Peroxisome	Lysosome	Vacuole	Total
TP	22	328*	0	1418*	52	0	0	0	0	0	0	6	1826
FP	4	1	0	10	4	16*	7*	0	0	1	0	2*	45
Total=1871
p-value (Fisher test): 5.9294e-48*
---------------------------------------------------------------------------------------------------------------------
#141 PS00153
ATPASE_GAMMA; PATTERN
ATP synthase gamma subunit signature
[IV]-T-x-E-x(2)-[DE]-x(3)-G-A-x-[SAKR]
---------------------------------------------------------------------------------------------------------------------
	Cytoplasm	Chloroplast	Extracellular	C_Membrane	Mitochondrion	Nucleus	Periplasm	E_Reticulum	Golgi	Peroxisome	Lysosome	Vacuole	Total
TP	0	8	0	568*	13	0	0	0	0	0	0	0	589
FP	4	0	4*	0	0	1	0	0	0	0	0	0	9
Total=598
p-value (Fisher test): 7.8841e-20*
---------------------------------------------------------------------------------------------------------------------
#142 PS00154
ATPASE_E1_E2; PATTERN
E1-E2 ATPases phosphorylation site
D-K-T-G-T-[LIVM]-[TI]
---------------------------------------------------------------------------------------------------------------------
	Cytoplasm	Chloroplast	Extracellular	C_Membrane	Mitochondrion	Nucleus	Periplasm	E_Reticulum	Golgi	Peroxisome	Lysosome	Vacuole	Total
TP	0	4	0	293*	0	0	0	28*	21*	0	2	5*	353
FP	8*	0	0	1	0	0	0	0	0	0	0	0	9
Total=362
p-value (Fisher test): 2.4395e-14*
---------------------------------------------------------------------------------------------------------------------
#143 PS00155
CUTINASE_1; PATTERN
Cutinase, serine active site
P-x-[STA]-x-[LIV]-[IVT]-x-[GS]-G-Y-S-[QL]-G
---------------------------------------------------------------------------------------------------------------------
	Cytoplasm	Chloroplast	Extracellular	C_Membrane	Mitochondrion	Nucleus	Periplasm	E_Reticulum	Golgi	Peroxisome	Lysosome	Vacuole	Total
TP	0	0	46*	0	0	0	0	0	0	0	0	0	46
FP	0	0	0	0	0	0	0	0	0	0	0	0	0
Total=46
p-value (Fisher test): row 0/1
---------------------------------------------------------------------------------------------------------------------
#144 PS00156
OMPDECASE; PATTERN
Orotidine 5'-phosphate decarboxylase active site
[LIVMFTAR]-[LIVMF]-x-D-x-K-x(2)-D-[IV]-[ADGP]-x-T-[CLIVMNTA]
---------------------------------------------------------------------------------------------------------------------
	Cytoplasm	Chloroplast	Extracellular	C_Membrane	Mitochondrion	Nucleus	Periplasm	E_Reticulum	Golgi	Peroxisome	Lysosome	Vacuole	Total
TP	0	0	0	0	0	0	0	0	0	0	0	0	0
FP	0	0	0	0	0	0	0	0	0	0	0	0	0
Total=0
p-value (Fisher test): row 0/1
---------------------------------------------------------------------------------------------------------------------
#145 PS00157
RUBISCO_LARGE; PATTERN
Ribulose bisphosphate carboxylase large chain active site
G-x-[DN]-F-x-K-x-D-E
---------------------------------------------------------------------------------------------------------------------
	Cytoplasm	Chloroplast	Extracellular	C_Membrane	Mitochondrion	Nucleus	Periplasm	E_Reticulum	Golgi	Peroxisome	Lysosome	Vacuole	Total
TP	0	515*	0	0	0	0	0	0	0	0	0	0	515
FP	0	0	0	0	0	0	0	0	0	0	0	0	0
Total=515
p-value (Fisher test): row 0/1
---------------------------------------------------------------------------------------------------------------------
#146 PS00158
ALDOLASE_CLASS_I; PATTERN
Fructose-bisphosphate aldolase class-I active site
[LIVM]-x-[LIVMFYW]-E-G-x-[LSI]-L-K-[PA]-[SN]
---------------------------------------------------------------------------------------------------------------------
	Cytoplasm	Chloroplast	Extracellular	C_Membrane	Mitochondrion	Nucleus	Periplasm	E_Reticulum	Golgi	Peroxisome	Lysosome	Vacuole	Total
TP	7	7*	0	0	0	0	0	0	0	1*	0	0	15
FP	0	0	0	0	0	0	0	0	0	0	0	0	0
Total=15
p-value (Fisher test): row 0/1
---------------------------------------------------------------------------------------------------------------------
#147 PS00159
ALDOLASE_KDPG_KHG_1; PATTERN
KDPG and KHG aldolases active site
G-[LIVM]-x(3)-E-[LIV]-T-[LF]-R
---------------------------------------------------------------------------------------------------------------------
	Cytoplasm	Chloroplast	Extracellular	C_Membrane	Mitochondrion	Nucleus	Periplasm	E_Reticulum	Golgi	Peroxisome	Lysosome	Vacuole	Total
TP	8*	0	0	0	0	0	0	0	0	0	0	0	8
FP	2	0	0	0	0	0	0	0	0	0	0	0	2
Total=10
p-value (Fisher test): column 1
---------------------------------------------------------------------------------------------------------------------
#148 PS00160
ALDOLASE_KDPG_KHG_2; PATTERN
KDPG and KHG aldolases Schiff-base forming residue
G-x(3)-[LIVMF]-K-[LF]-F-P-[SA]-x(3)-G
---------------------------------------------------------------------------------------------------------------------
	Cytoplasm	Chloroplast	Extracellular	C_Membrane	Mitochondrion	Nucleus	Periplasm	E_Reticulum	Golgi	Peroxisome	Lysosome	Vacuole	Total
TP	9*	0	0	0	0	0	0	0	0	0	0	0	9
FP	0	0	0	0	0	0	0	0	0	0	0	0	0
Total=9
p-value (Fisher test): row 0/1
---------------------------------------------------------------------------------------------------------------------
#149 PS00161
ISOCITRATE_LYASE; PATTERN
Isocitrate lyase signature
K-[KR]-C-G-H-[LMQR]
---------------------------------------------------------------------------------------------------------------------
	Cytoplasm	Chloroplast	Extracellular	C_Membrane	Mitochondrion	Nucleus	Periplasm	E_Reticulum	Golgi	Peroxisome	Lysosome	Vacuole	Total
TP	11	1	0	0	1	0	0	0	0	30*	0	0	43
FP	1	0	1	0	0	0	0	0	0	0	0	0	2
Total=45
p-value (Fisher test): 0.039394*
---------------------------------------------------------------------------------------------------------------------
#150 PS00162
ALPHA_CA_1; PATTERN
Alpha-carbonic anhydrases signature
S-E-[HN]-x-[LIVM]-x(4)-[FYH]-x(2)-E-[LIVMGA]-H-[LIVMFA](2)
---------------------------------------------------------------------------------------------------------------------
	Cytoplasm	Chloroplast	Extracellular	C_Membrane	Mitochondrion	Nucleus	Periplasm	E_Reticulum	Golgi	Peroxisome	Lysosome	Vacuole	Total
TP	28	0	6	4	6*	0	6*	0	0	0	0	0	50
FP	0	0	0	0	0	0	0	0	0	0	0	0	0
Total=50
p-value (Fisher test): row 0/1
---------------------------------------------------------------------------------------------------------------------
#151 PS00163
FUMARATE_LYASES; PATTERN
Fumarate lyases signature
G-S-x(2)-M-x-{RS}-K-x-N
---------------------------------------------------------------------------------------------------------------------
	Cytoplasm	Chloroplast	Extracellular	C_Membrane	Mitochondrion	Nucleus	Periplasm	E_Reticulum	Golgi	Peroxisome	Lysosome	Vacuole	Total
TP	650*	1	0	0	5	0	0	0	0	0	0	0	656
FP	4	0	0	0	1	5*	0	1	0	0	0	0	11
Total=667
p-value (Fisher test): 9.5596e-13*
---------------------------------------------------------------------------------------------------------------------
#152 PS00164
ENOLASE; PATTERN
Enolase signature
[DERKAQG]-[STA]
---------------------------------------------------------------------------------------------------------------------
	Cytoplasm	Chloroplast	Extracellular	C_Membrane	Mitochondrion	Nucleus	Periplasm	E_Reticulum	Golgi	Peroxisome	Lysosome	Vacuole	Total
TP	70*	1	0	0	0	0	0	0	0	0	0	0	71
FP	0	0	0	0	0	0	0	0	0	0	0	0	0
Total=71
p-value (Fisher test): row 0/1
---------------------------------------------------------------------------------------------------------------------
#153 PS00165
DEHYDRATASE_SER_THR; PATTERN
Serine/threonine dehydratases pyridoxal-phosphate attachment site
[DESH]-x(4,5)-[STVG]-{EVKD}-[AS]-[FYI]-K-[DLIFSA]-[RLVMF]-[GA]-[LIVMGA]
---------------------------------------------------------------------------------------------------------------------
	Cytoplasm	Chloroplast	Extracellular	C_Membrane	Mitochondrion	Nucleus	Periplasm	E_Reticulum	Golgi	Peroxisome	Lysosome	Vacuole	Total
TP	11	5*	0	0	3	0	0	0	0	0	0	0	19
FP	3	0	1	4	0	1	1	0	0	0	0	0	10
Total=29
p-value (Fisher test): 0.00094289*
---------------------------------------------------------------------------------------------------------------------
#154 PS00166
ENOYL_COA_HYDRATASE; PATTERN
Enoyl-CoA hydratase/isomerase signature
[DQHP]-[LIVMFYA]
---------------------------------------------------------------------------------------------------------------------
	Cytoplasm	Chloroplast	Extracellular	C_Membrane	Mitochondrion	Nucleus	Periplasm	E_Reticulum	Golgi	Peroxisome	Lysosome	Vacuole	Total
TP	22	1	0	0	23*	0	0	0	0	11*	0	0	57
FP	1	0	18*	0	0	0	0	0	0	0	0	0	19
Total=76
p-value (Fisher test): 1.5165e-16*
---------------------------------------------------------------------------------------------------------------------
#155 PS00167
TRP_SYNTHASE_ALPHA; PATTERN
Tryptophan synthase alpha chain signature
[SGALIMY]-[DE]-[GN]
---------------------------------------------------------------------------------------------------------------------
	Cytoplasm	Chloroplast	Extracellular	C_Membrane	Mitochondrion	Nucleus	Periplasm	E_Reticulum	Golgi	Peroxisome	Lysosome	Vacuole	Total
TP	0	8*	0	0	0	0	0	0	0	0	0	0	8
FP	0	0	0	0	0	0	0	0	0	0	0	0	0
Total=8
p-value (Fisher test): row 0/1
---------------------------------------------------------------------------------------------------------------------
#156 PS00168
TRP_SYNTHASE_BETA; PATTERN
Tryptophan synthase beta chain pyridoxal-phosphate attachment site
[LIVMYAHQ]-x-[HPYNVF]-x-G-[STA]-H-K-x-N-x(2)-[LIVM]-x-[QEH]
---------------------------------------------------------------------------------------------------------------------
	Cytoplasm	Chloroplast	Extracellular	C_Membrane	Mitochondrion	Nucleus	Periplasm	E_Reticulum	Golgi	Peroxisome	Lysosome	Vacuole	Total
TP	0	5*	0	0	0	0	0	0	0	0	0	0	5
FP	0	0	0	0	0	0	0	0	0	0	0	0	0
Total=5
p-value (Fisher test): row 0/1
---------------------------------------------------------------------------------------------------------------------
#157 PS00169
D_ALA_DEHYDRATASE; PATTERN
Delta-aminolevulinic acid dehydratase active site
G-x-D-x-[LIVM](2)-[IV]-K-P-[GSA]-x(2)-Y
---------------------------------------------------------------------------------------------------------------------
	Cytoplasm	Chloroplast	Extracellular	C_Membrane	Mitochondrion	Nucleus	Periplasm	E_Reticulum	Golgi	Peroxisome	Lysosome	Vacuole	Total
TP	0	9*	0	0	0	0	0	0	0	0	0	0	9
FP	0	0	0	0	0	0	0	0	0	0	0	0	0
Total=9
p-value (Fisher test): row 0/1
---------------------------------------------------------------------------------------------------------------------
#158 PS00170
CSA_PPIASE_1; PATTERN
Cyclophilin-type peptidyl-prolyl cis-trans isomerase signature
[AGFT]-G
---------------------------------------------------------------------------------------------------------------------
	Cytoplasm	Chloroplast	Extracellular	C_Membrane	Mitochondrion	Nucleus	Periplasm	E_Reticulum	Golgi	Peroxisome	Lysosome	Vacuole	Total
TP	84	3	2	0	6	34*	11*	23*	0	0	0	0	163
FP	0	0	0	0	0	0	0	0	0	0	0	0	0
Total=163
p-value (Fisher test): row 0/1
---------------------------------------------------------------------------------------------------------------------
#159 PS00171
TIM_1; PATTERN
Triosephosphate isomerase active site
[AVG]-[YLV]-E-P-[LIVMEPKST]-[WYEAS]-[SAL]-[IV]-[GN]-[TEKDVS]-[GKNAD]
---------------------------------------------------------------------------------------------------------------------
	Cytoplasm	Chloroplast	Extracellular	C_Membrane	Mitochondrion	Nucleus	Periplasm	E_Reticulum	Golgi	Peroxisome	Lysosome	Vacuole	Total
TP	576*	4	0	0	0	0	0	0	0	2	0	0	582
FP	0	0	0	0	0	0	0	0	0	0	0	0	0
Total=582
p-value (Fisher test): row 0/1
---------------------------------------------------------------------------------------------------------------------
#160 PS00174
P_GLUCOSE_ISOMERASE_2; PATTERN
Phosphoglucose isomerase signature 2
x(2)-K
---------------------------------------------------------------------------------------------------------------------
	Cytoplasm	Chloroplast	Extracellular	C_Membrane	Mitochondrion	Nucleus	Periplasm	E_Reticulum	Golgi	Peroxisome	Lysosome	Vacuole	Total
TP	599*	0	0	0	0	0	0	0	0	1	0	0	600
FP	0	0	0	0	0	0	0	0	0	0	0	0	0
Total=600
p-value (Fisher test): row 0/1
---------------------------------------------------------------------------------------------------------------------
#161 PS00175
PG_MUTASE; PATTERN
Phosphoglycerate mutase family phosphohistidine signature
[LIVM]-x-R-H-G-[EQ]-x-{Y}-x-N
---------------------------------------------------------------------------------------------------------------------
	Cytoplasm	Chloroplast	Extracellular	C_Membrane	Mitochondrion	Nucleus	Periplasm	E_Reticulum	Golgi	Peroxisome	Lysosome	Vacuole	Total
TP	2	0	0	0	0	0	0	0	0	0	0	0	2
FP	0	1	0	0	0	0	0	0	0	0	0	0	1
Total=3
p-value (Fisher test): row 0/1
---------------------------------------------------------------------------------------------------------------------
#162 PS00176
TOPOISOMERASE_I_EUK; PATTERN
Eukaryotic DNA topoisomerase I active site
[DEN]-x(6)-[GS]-[IT]-S-K-x(2)-Y-[LIVM]-x(3)-[LIVM]
---------------------------------------------------------------------------------------------------------------------
	Cytoplasm	Chloroplast	Extracellular	C_Membrane	Mitochondrion	Nucleus	Periplasm	E_Reticulum	Golgi	Peroxisome	Lysosome	Vacuole	Total
TP	0	0	0	0	2	12*	0	0	0	0	0	0	14
FP	0	0	0	0	0	0	0	0	0	0	0	0	0
Total=14
p-value (Fisher test): row 0/1
---------------------------------------------------------------------------------------------------------------------
#163 PS00177
TOPOISOMERASE_II; PATTERN
DNA topoisomerase II signature
[LIVMA]-{R}-E-G-[DN]-S-A-{F}-[STAG]
---------------------------------------------------------------------------------------------------------------------
	Cytoplasm	Chloroplast	Extracellular	C_Membrane	Mitochondrion	Nucleus	Periplasm	E_Reticulum	Golgi	Peroxisome	Lysosome	Vacuole	Total
TP	95*	1	0	0	3	20*	0	0	0	0	0	0	119
FP	3	0	1	0	1	1	0	0	0	0	0	0	6
Total=125
p-value (Fisher test): 0.015625*
---------------------------------------------------------------------------------------------------------------------
#164 PS00178
AA_TRNA_LIGASE_I; PATTERN
Aminoacyl-transfer RNA synthetases class-I signature
[LIVMFYSTAGPC]
---------------------------------------------------------------------------------------------------------------------
	Cytoplasm	Chloroplast	Extracellular	C_Membrane	Mitochondrion	Nucleus	Periplasm	E_Reticulum	Golgi	Peroxisome	Lysosome	Vacuole	Total
TP	3936*	0	0	0	49	0	0	0	0	0	0	0	3985
FP	111	15	10	24	8	17	0	2	2	12*	1	0	202
Total=4187
p-value (Fisher test): 0.11291
---------------------------------------------------------------------------------------------------------------------
#165 PS00180
GLNA_1; PATTERN
Glutamine synthetase signature 1
[FYWL]-D-G-S-S-x(6,8)-[DENQSTAK]-[SA]-[DE]-x(2)-[LIVMFY]
---------------------------------------------------------------------------------------------------------------------
	Cytoplasm	Chloroplast	Extracellular	C_Membrane	Mitochondrion	Nucleus	Periplasm	E_Reticulum	Golgi	Peroxisome	Lysosome	Vacuole	Total
TP	124*	9	0	0	2	0	0	0	0	0	0	0	135
FP	0	0	1	3	0	2	0	0	0	0	0	0	6
Total=141
p-value (Fisher test): 2.0411e-10*
---------------------------------------------------------------------------------------------------------------------
#166 PS00181
GLNA_ATP; PATTERN
Glutamine synthetase putative ATP-binding region signature
K-P-[LIVMFYA]-x(3,5)-[NPAT]-[GA]-[GSTAN]-[GA]-x-H-x(3)-S
---------------------------------------------------------------------------------------------------------------------
	Cytoplasm	Chloroplast	Extracellular	C_Membrane	Mitochondrion	Nucleus	Periplasm	E_Reticulum	Golgi	Peroxisome	Lysosome	Vacuole	Total
TP	132*	9	0	0	2	0	0	0	0	0	0	0	143
FP	0	0	0	0	0	0	0	0	0	0	0	0	0
Total=143
p-value (Fisher test): row 0/1
---------------------------------------------------------------------------------------------------------------------
#167 PS00182
GLNA_ADENYLATION; PATTERN
Glutamine synthetase class-I adenylation site
K-[LIVM]-x(5)-[LIVMA]-D-[RK]-[DN]-[LI]-Y
---------------------------------------------------------------------------------------------------------------------
	Cytoplasm	Chloroplast	Extracellular	C_Membrane	Mitochondrion	Nucleus	Periplasm	E_Reticulum	Golgi	Peroxisome	Lysosome	Vacuole	Total
TP	32*	0	0	0	0	0	0	0	0	0	0	0	32
FP	0	0	0	0	0	0	0	0	0	0	0	0	0
Total=32
p-value (Fisher test): row 0/1
---------------------------------------------------------------------------------------------------------------------
#168 PS00183
UBIQUITIN_CONJUGAT_1; PATTERN
Ubiquitin-conjugating enzymes active site
[FYWLSP]-H-[PC]-[NHL]-[LIV]-x(3,4)-G-x-[LIVP]-C-[LIV]-x(1,2)-[LIVR]
---------------------------------------------------------------------------------------------------------------------
	Cytoplasm	Chloroplast	Extracellular	C_Membrane	Mitochondrion	Nucleus	Periplasm	E_Reticulum	Golgi	Peroxisome	Lysosome	Vacuole	Total
TP	10	0	0	5	0	18*	0	1	0	3*	0	0	37
FP	0	0	0	0	0	0	0	0	0	0	0	0	0
Total=37
p-value (Fisher test): row 0/1
---------------------------------------------------------------------------------------------------------------------
#169 PS00184
GARS; PATTERN
Phosphoribosylglycinamide synthetase signature
R-[LF]-G-D-P-E-x-[EQIM]
---------------------------------------------------------------------------------------------------------------------
	Cytoplasm	Chloroplast	Extracellular	C_Membrane	Mitochondrion	Nucleus	Periplasm	E_Reticulum	Golgi	Peroxisome	Lysosome	Vacuole	Total
TP	0	2*	0	0	0	0	0	0	0	0	0	0	2
FP	0	0	0	0	0	0	0	0	0	0	0	0	0
Total=2
p-value (Fisher test): row 0/1
---------------------------------------------------------------------------------------------------------------------
#170 PS00185
IPNS_1; PATTERN
Isopenicillin N synthase signature 1
[RK]-x-[STA]-x(2)-S-x-C-Y-[SL]
---------------------------------------------------------------------------------------------------------------------
	Cytoplasm	Chloroplast	Extracellular	C_Membrane	Mitochondrion	Nucleus	Periplasm	E_Reticulum	Golgi	Peroxisome	Lysosome	Vacuole	Total
TP	0	0	0	0	0	0	0	0	0	0	0	0	0
FP	0	0	0	0	1	0	0	1*	0	0	0	0	2
Total=2
p-value (Fisher test): row 0/1
---------------------------------------------------------------------------------------------------------------------
#171 PS00186
IPNS_2; PATTERN
Isopenicillin N synthase signature 2
[LIVM](2)-x-C-G-[STA]-x(2)-[STAG]-x(2)-T-x-[DNG]
---------------------------------------------------------------------------------------------------------------------
	Cytoplasm	Chloroplast	Extracellular	C_Membrane	Mitochondrion	Nucleus	Periplasm	E_Reticulum	Golgi	Peroxisome	Lysosome	Vacuole	Total
TP	0	0	0	0	0	0	0	0	0	0	0	0	0
FP	0	0	2*	1	0	0	0	0	0	0	0	0	3
Total=3
p-value (Fisher test): row 0/1
---------------------------------------------------------------------------------------------------------------------
#172 PS00187
TPP_ENZYMES; PATTERN
Thiamine pyrophosphate enzymes signature
[LIVMF]-[GSA]-x(5)-P-x(4)-[LIVMFYW]-x-[LIVMF]-x-G-D-[GSA]-[GSAC]
---------------------------------------------------------------------------------------------------------------------
	Cytoplasm	Chloroplast	Extracellular	C_Membrane	Mitochondrion	Nucleus	Periplasm	E_Reticulum	Golgi	Peroxisome	Lysosome	Vacuole	Total
TP	7	11*	0	1	4*	0	0	0	0	0	0	0	23
FP	0	0	1	1	0	0	0	0	0	0	0	0	2
Total=25
p-value (Fisher test): 0.01*
---------------------------------------------------------------------------------------------------------------------
#173 PS00188
BIOTIN; PATTERN
Biotin-requiring enzymes attachment site
[SAV]
---------------------------------------------------------------------------------------------------------------------
	Cytoplasm	Chloroplast	Extracellular	C_Membrane	Mitochondrion	Nucleus	Periplasm	E_Reticulum	Golgi	Peroxisome	Lysosome	Vacuole	Total
TP	18	7*	0	0	21*	0	0	0	0	0	0	0	46
FP	0	0	0	0	0	0	0	0	0	0	0	0	0
Total=46
p-value (Fisher test): row 0/1
---------------------------------------------------------------------------------------------------------------------
#174 PS00189
LIPOYL; PATTERN
2-oxo acid dehydrogenases acyltransferase component lipoyl binding site
[GSTAIVW]-[STAIVQDN]-x(2)-[LIVMFS]-x(5)-[GCN]-x-[LIVMFY]
---------------------------------------------------------------------------------------------------------------------
	Cytoplasm	Chloroplast	Extracellular	C_Membrane	Mitochondrion	Nucleus	Periplasm	E_Reticulum	Golgi	Peroxisome	Lysosome	Vacuole	Total
TP	0	0	0	0	48*	0	0	0	0	0	0	0	48
FP	6	0	0	6	1	0	0	0	7*	0	0	0	20
Total=68
p-value (Fisher test): 5.9672e-16*
---------------------------------------------------------------------------------------------------------------------
#175 PS00191
CYTOCHROME_B5_1; PATTERN
Cytochrome b5 family, heme-binding domain signature
[FY]-[LIVMK]-{I}-{Q}-H-P-[GA]-G
---------------------------------------------------------------------------------------------------------------------
	Cytoplasm	Chloroplast	Extracellular	C_Membrane	Mitochondrion	Nucleus	Periplasm	E_Reticulum	Golgi	Peroxisome	Lysosome	Vacuole	Total
TP	0	0	0	0	11*	0	0	35*	0	0	0	0	46
FP	2	1	0	2	0	0	0	0	0	0	0	0	5
Total=51
p-value (Fisher test): 4.257e-07*
---------------------------------------------------------------------------------------------------------------------
#176 PS00194
THIOREDOXIN_1; PATTERN
Thioredoxin family active site
[PHYWSTA]-C-{I}-x-{A}-x(3)-[LIVMFYWT]
---------------------------------------------------------------------------------------------------------------------
	Cytoplasm	Chloroplast	Extracellular	C_Membrane	Mitochondrion	Nucleus	Periplasm	E_Reticulum	Golgi	Peroxisome	Lysosome	Vacuole	Total
TP	39	34*	6	68*	7	3	39*	67*	0	0	0	0	263
FP	5	0	0	0	0	1	0	0	0	0	0	0	6
Total=269
p-value (Fisher test): 0.0011587*
---------------------------------------------------------------------------------------------------------------------
#177 PS00195
GLUTAREDOXIN_1; PATTERN
Glutaredoxin active site
[LIVMD]-[FYSA]-x(4)-C-[PV]-[FYWH]-C-x(2)-[TAV]-x(2,3)-[LIV]
---------------------------------------------------------------------------------------------------------------------
	Cytoplasm	Chloroplast	Extracellular	C_Membrane	Mitochondrion	Nucleus	Periplasm	E_Reticulum	Golgi	Peroxisome	Lysosome	Vacuole	Total
TP	30*	1	0	0	0	0	0	0	0	0	0	0	31
FP	1	0	0	2	0	0	0	0	0	0	0	0	3
Total=34
p-value (Fisher test): 0.0053476*
---------------------------------------------------------------------------------------------------------------------
#178 PS00196
COPPER_BLUE; PATTERN
Type-1 copper (blue) proteins signature
[GA]-x(0,2)-[YSA]-x(0,1)-[VFY]-{SEDT}-C-x(1,2)-[PG]-x(0,1)-H-x(2,4)-[MQ]
---------------------------------------------------------------------------------------------------------------------
	Cytoplasm	Chloroplast	Extracellular	C_Membrane	Mitochondrion	Nucleus	Periplasm	E_Reticulum	Golgi	Peroxisome	Lysosome	Vacuole	Total
TP	0	35*	0	7	0	0	28*	0	0	0	0	0	70
FP	7	1	4	9	0	7*	0	2	2*	0	0	0	32
Total=102
p-value (Fisher test): 7.2242e-19*
---------------------------------------------------------------------------------------------------------------------
#179 PS00197
2FE2S_FER_1; PATTERN
2Fe-2S ferredoxin-type iron-sulfur binding region signature
C-{C}-{C}-[GA]-{C}-C-[GAST]-{CPDEKRHFYW}-C
---------------------------------------------------------------------------------------------------------------------
	Cytoplasm	Chloroplast	Extracellular	C_Membrane	Mitochondrion	Nucleus	Periplasm	E_Reticulum	Golgi	Peroxisome	Lysosome	Vacuole	Total
TP	6	78*	0	0	27*	0	0	0	0	6*	0	0	117
FP	7	0	8*	0	0	5	0	6*	0	0	0	0	26
Total=143
p-value (Fisher test): 4.8483e-24*
---------------------------------------------------------------------------------------------------------------------
#180 PS00198
4FE4S_FER_1; PATTERN
4Fe-4S ferredoxin-type iron-sulfur binding region signature
C-x-{P}-C-{C}-x-C-{CP}-x-{C}-C-[PEG]
---------------------------------------------------------------------------------------------------------------------
	Cytoplasm	Chloroplast	Extracellular	C_Membrane	Mitochondrion	Nucleus	Periplasm	E_Reticulum	Golgi	Peroxisome	Lysosome	Vacuole	Total
TP	46	317*	0	515*	44	0	6	0	0	0	0	0	928
FP	0	0	0	0	0	1	0	0	0	0	0	0	1
Total=929
p-value (Fisher test): row 0/1
---------------------------------------------------------------------------------------------------------------------
#181 PS00201
FLAVODOXIN; PATTERN
Flavodoxin signature
[LIV]-[LIVFY]-[FY]-x-[ST]-{V}-x-[AGC]-x-T-{P}-x(2)-A-{L}-x-[LIV]
---------------------------------------------------------------------------------------------------------------------
	Cytoplasm	Chloroplast	Extracellular	C_Membrane	Mitochondrion	Nucleus	Periplasm	E_Reticulum	Golgi	Peroxisome	Lysosome	Vacuole	Total
TP	0	0	0	0	0	0	0	0	0	0	0	0	0
FP	1	0	1	2	0	0	0	0	0	0	0	0	4
Total=4
p-value (Fisher test): row 0/1
---------------------------------------------------------------------------------------------------------------------
#182 PS00202
RUBREDOXIN; PATTERN
Rubredoxin signature
[LIVM]-x-{G}-{R}-W-x-C-P-x-C-[AGD]
---------------------------------------------------------------------------------------------------------------------
	Cytoplasm	Chloroplast	Extracellular	C_Membrane	Mitochondrion	Nucleus	Periplasm	E_Reticulum	Golgi	Peroxisome	Lysosome	Vacuole	Total
TP	13*	0	0	0	0	0	0	0	0	0	0	0	13
FP	0	0	0	0	0	0	0	0	0	0	0	0	0
Total=13
[truncated: 23,784 more rows]
