# Supplementary material for: Classification of protein motifs based on subcellular localization uncovers evolutionary relationships at both sequence and functional levels
Source: BMC Bioinformatics. 2013 Jul 18;14:229. doi: 10.1186/1471-2105-14-229 (PMC3724711; doi:10.1186/1471-2105-14-229)
Supplement: Additional file 5 — Software for the subcellular localization assignment and the PROSITE motif analysis (analyzePrositeSL.pl). To run the program, enter the following at the command line:./analyzePrositeSL.pl [PATTERN|MATRIX|1] [0|1] output_file where argument 1 is the motif type (1 = both), argument 2 represents the subcellular localizations analyzed (0 = seven localizations; 1 = twelve localizations), and the argument 3 is the main name for the output files. The output files are: file.mapping (Additional file 1 and Additional file 2), file.tables (Additional file 3 and Additional file 4), file.statistics (summary of several statistics from the results). [file 1471-2105-14-229-S5.pl]

#!/usr/bin/perl
use strict;

########################################################################
# Bioinformatics Group at CABD-UPO (2012)                              #
# analyzePrositeSL.pl                                                  #
# Assign subcellular localization/s to motifs in PROSITE database, and #
#   analyze the results                                                #
# It needs the uniprot_sprot.dat file from the UniProt FTP server, and #
#   the prosite.dat file from the PROSITE database                     #
# Use example: ./analyzePrositeSL.pl PATTERN 1 results.txt             #
########################################################################

# Libraries
use HyGe; # http://www.cs.huji.ac.il/course/2008/76552/Ex2/HyGe.pm

# Arguments: analyzePrositeSL 1 1 [to add in output name]
my $P_TYPE = $ARGV[0] || 1; # PATTERN/MATRIX/1, where 1=both
my $ALL_SL = $ARGV[1] || 0; # 0=only seven more frequent SL; 1=All
my $FILE   = $ARGV[2];      # Output file name
my $MIN    = 1;             # Discard row with 0-1 elements 

# File names
my $FILE_MAP = "id_sl";
$FILE_MAP .= "_allSL" if ($ALL_SL == 1);
$FILE_MAP .= "-$FILE" if $FILE;
my $FILE_OUT = "sl_prosite";
$FILE_OUT .= "_$P_TYPE" if ($P_TYPE != 1);
$FILE_OUT .= "_allSL" if ($ALL_SL == 1);
$FILE_OUT .= "-$FILE" if $FILE;

# Variables
my $p_id;        # Prosite ID
my $p_type;      # Prosite motif type (Pattern/Matrix)
my $p_ac;        # Prosite AC
my $p_de;        # Prosite description
my $p_con;       # Prosite consensus
my %SL;          # SL assigned to each Swiss-Prot sequence
my %c;           # table SL counter
my %C;           # line counter (all SLs)
my %K;           # K in hypergeometric
my $N;           # N in hypergeometric
my %double_sl;   # TPs in two different SLs
my @multiple_sl; # Store multiple related SLs
my @SL =  ("Cytosol", "Chloroplast", "Extracellular", "C_Membrane", 
          "Mitochondrion", "Nucleus", "Periplasm");
my @SL2 = ("E_Reticulum", "Golgi", "Peroxisome", "Lysosome", "Vacuole");
@SL = (@SL, @SL2) if ($ALL_SL == 1);

# Statistics
my $stat_n = 0;
my $stat_tp0_fp0 = 0;
my $stat_tp0 = 0;
my $stat_fp0 = 0;
my $stat_column1 = 0;
my $stat_total_fisher = 0;
my $stat_sig_fisher = 0;
my @stat_hypergs; # save the number of significants SLs in TP row
my %count;        # count TP and FP in Prosite
my %countSL;      # count TP and FP with assigned SL

$|=1; # For immediate prints

# Create SL/SWISS-PROT Mapping
unless (-e "./$FILE_MAP.mapping") {
  print "Creating SL/SW mapping...";

  my $m_id;
  my @m_kw;
  my %m_SL;
  foreach my $sl (@SL) {
    $m_SL{$sl} = $sl;
    $m_SL{"Secreted"} = $sl if ($sl eq "Extracellular"); # Differents regard to Swiss-Prot term
    $m_SL{"Endoplasmic reticulum"} = $sl if ($sl eq "E_Reticulum");
    $m_SL{"Golgi apparatus"} = $sl if ($sl eq "Golgi");
    $m_SL{"Cell membrane"} = $sl if ($sl eq "C_Membrane");
    $m_SL{"Cytoplasm"} = $sl if ($sl eq "Cytosol");
  }  

  open MAP, ">./$FILE_MAP.mapping";

  # Run through Swiss-Prot
  open in, "./uniprot_sprot.dat";
  while (<in>) {
    chomp;

    if ($_ =~ /^ID   (.*?) /) {
      $m_id = $1;
    } elsif ($_ =~ /^KW   (.*)/) {
      my $l = $1;
      $l =~ s/[\.\;]$//;
      my (@t) = split /\; /, $l;
      @m_kw = (@m_kw, @t);
      @t = ();
    } elsif ($_ =~ /^\/\//) {
      my @sl;
      foreach my $kw (@m_kw) {
        next unless ($m_SL{$kw});
        push @sl, $m_SL{$kw};
      }
      next unless (@sl);
      print MAP "$m_id\t";
      print MAP join ",", @sl;
      print MAP "\n";

      @m_kw = ();
    }
  }
  close in;
  close MAP;
  print "ok\n";
} else {
  print "File $FILE_MAP.mapping already exists\n";
}

# Assign SL to Swiss-Prot sequences
open sl, "./$FILE_MAP.mapping";
while (<sl>) {
  chomp;

  my ($id, $sl) = split /\t/;
  $SL{$id} = $sl;
  my (@sls) = split /\,/, $sl;
  foreach my $sls (@sls) {
    $K{$sls}++;
    $N++;
  }
}
close sl;

# Run through PROSITE
print "Run through Prosite...";
open FILE, ">./$FILE_OUT.tables";
open prosite, "./prosite.dat";
while (<prosite>) {
  chomp;

  if ($_ =~ /^ID   (.*?); (PATTERN|MATRIX)\./) {
    $p_id = $1;
    $p_type = $2;
    %c = ();
    %C = ("TP"=>0, "FP"=>0);
  } elsif ($_ =~ /^AC   (.*?);/) {
    $p_ac = $1;
  } elsif ($_ =~ /^DE   (.*?)\./) {
    $p_de = $1;
  } elsif ($_ =~ /^PA   (.*?)\./) {
    $p_con = $1;
  } elsif (/^DR   (.*);/) {
    my (@l) = split /\; /, $1;
    foreach my $l (@l) {
      my ($id, $type) = (split /\s*,\s/, $l)[1,2];
      $count{$type}++ if ($P_TYPE == 1 || $p_type eq $P_TYPE);

      # Assign SL to each ID
      next unless (($SL{$id}) && ($type eq "T" || $type eq "F"));
      $countSL{$type}++ if ($P_TYPE == 1 || $p_type eq $P_TYPE);;
      my (@sls) = split /\,/, $SL{$id};
      $type .= "P"; # Write TP and FP
      foreach my $sls (@sls) {
        $c{$type}{$sls}++; # Counter for each SL
        $C{$type}++; # Counter for each line
      }
    }
  } elsif ($_ =~ /^\/\// && $p_id) { # Print results
    next unless ($P_TYPE == 1 || $p_type eq $P_TYPE); # PATTERN/MATRIX/BOTH
    
    $stat_n++; 
    my $total_table = 0;
    print FILE "#$stat_n $p_ac\n$p_id; $p_type\n$p_de\n$p_con\n";
    print FILE "-"x117 , "\n";
    print FILE "\t"; print FILE join "\t", @SL; print FILE "\tTotal\n";
    
    my @hypergs; # number of significants hypergeometrics
    foreach my $t ("TP", "FP") {
      print FILE $t;
      foreach my $sl (@SL) {
        $c{$t}{$sl} = 0 if (!$c{$t}{$sl});
        print FILE "\t";
        
        my $h = HyGe::ComputeHyperPValue($c{$t}{$sl}, $C{$t}, $K{$sl}, $N); # Hypergeometric
        print FILE $c{$t}{$sl};
        if ($h <= 0.05) {
          print FILE "*";
          push @hypergs, $sl if ($t eq "TP");
        }
      }
      print FILE "\t$C{$t}\n";
    }
    
    # Statistics
    if ($C{"TP"} <= $MIN && $C{"FP"} <= $MIN) {
      $stat_tp0_fp0++;
    } elsif ($C{"TP"} <= $MIN) {
      $stat_tp0++;
    } elsif ($C{"FP"} <= $MIN) {
      $stat_fp0++;
    }
    my $total_table = $C{"TP"} + $C{"FP"};

    # 2xc Fisher Test
    my $f = "row 0/1"; # Note: It is more coherent if included in subrutine, but program is slower
    $f = &run_fisher("TP", "FP", \@SL, %c) unless ($C{"TP"} <= $MIN || $C{"FP"} <= $MIN);
    $stat_column1++ if ($f eq "column 1");
    print FILE "Total=$total_table\np-value (Fisher test): $f";
    if ($f ne "row 0/1" && $f ne "row 0" && 
        $f ne "column 1" && $f ne "error") {
      $stat_total_fisher++;
      if ($f <= 0.05) { $stat_sig_fisher++; print FILE "*"; }
    }
    print FILE "\n";

    # Table of related SLs in TP row
    $stat_hypergs[$#hypergs+1]++;
    if ($#hypergs > -1 && $#hypergs < 2) {
      $double_sl{$hypergs[0]}{$hypergs[1]}++;
    } elsif ($#hypergs > 1) {
      @hypergs = sort @hypergs;
      my $hypergs_list = join "\t", @hypergs;
      $multiple_sl[$#hypergs+1]{$hypergs_list}++;
    }

    print FILE "-"x117 , "\n\n";
  }
}
close prosite;
close FILE;

# Print statistics
my $stat_percent_fisher = sprintf "%.3f", ($stat_sig_fisher/$stat_total_fisher)*100;
open STAT, ">./$FILE_OUT.statistics";
print STAT "Total of tables\t$stat_n\n";
foreach my $t ("T", "F") {
  my $percent = sprintf "%.3f", ($countSL{$t}/$count{$t})*100;
  print STAT "Total $t\P/Total with SL\t$count{$t}/$countSL{$t}\t$percent\n";
}
print STAT "Empty table\t$stat_tp0_fp0\n";
print STAT "Empty TP row\t$stat_tp0\n";
print STAT "Empty FP row\t$stat_fp0\n";
print STAT "Only one column\t$stat_column1\n";
print STAT "Calculated Fisher\t$stat_total_fisher\n";
print STAT "Significant Fisher\t$stat_sig_fisher\t$stat_percent_fisher%\n";
for (my $x = 0; $x <= $#SL+1; $x++) {
  $stat_hypergs[$x] = 0 if (!$stat_hypergs[$x]);
  my $percent = sprintf "%.3f", ($stat_hypergs[$x]/$stat_n)*100;
  print STAT "Significant SL in TP ($x)\t$stat_hypergs[$x]\t$percent%";
  print STAT "\t(" . $stat_hypergs[$x] - $stat_tp0_fp0 - $stat_tp0  . ")" if ($x == 0);
  print STAT "\n";
}

print STAT "\nDouble SL\t"; print STAT join "\t", @SL; print STAT "\n"; # Double SL
foreach my $sl1 (@SL) {
  print STAT $sl1;
  foreach my $sl2 (@SL) {
    my $d = 0;
    if ($sl1 eq $sl2) {
      $d = $double_sl{$sl1}{""} + $double_sl{""}{$sl1};
    } else {
      $d = $double_sl{$sl1}{$sl2} + $double_sl{$sl2}{$sl1};
    }
    print STAT "\t$d";
  }
  print STAT "\n";
}

print STAT "\nMultiple SL\n"; # multiple SL 
foreach (my $x = 3; $x <= $#SL+1; $x++) {
  next unless $multiple_sl[$x];
  print STAT "$x SL:\n"; print STAT join "\t", @SL; print STAT "\tFrequency\n";
  foreach my $m (sort {$multiple_sl[$x]{$b}<=>$multiple_sl[$x]{$a}} keys %{$multiple_sl[$x]}) {
    foreach my $sl (@SL) {
      if ($m =~ /$sl/) {
        print STAT "1\t";
      } else {
        print STAT "\t"; 
      }
    }
    print STAT "$multiple_sl[$x]{$m}\n";
  }
  print STAT "\n";
}
close STAT;

# The end
print "ok\n";
print "Files created: $FILE_MAP.mapping and $FILE_OUT.statistics $FILE_OUT.tables\n\n";
exit;

##############
# SUBRUTINES #
##############

# 2xc Fisher test
# Input: row1 name, row2 name, @elements or types, numbers(matrix)
# Output: p-value
sub run_fisher () {
  # It needs the Windows executable files at http://www.ugr.es/~bioest/
  my ($r1, $r2, $el, %v) = @_;
  my (@el) = @{$el};
  my $c = 0;  # number of columns
  my $n = ""; # number in each cell (row/column): row1
  my $m = ""; # number in each cell (row/column): row2
  my $f = "error"; # p-value (error if Fisher test does not work) / The only with error is significant (use FETcx_e.exe in Windows)
  my $g = 1; # number of exact figures in the p-value (1-12) Computing time and amount of memory required reduce with g

  # Check empty column/row
  foreach my $el (@el) {
    my $rr1 = $v{$r1}{$el};
    my $rr2 = $v{$r2}{$el};
    
    next unless ($rr1 != 0 || $rr2 != 0); # next if column=0
    $n .= "$rr1\n";
    $m .= "$rr2\n";
    $c++;
  }

  return "column 1" if ($c == 1);
  return "row 0" if ($c == 0);
  
  # Fisher test
  my $out = `echo "$c\n$n$m" | wine FET2xc.exe`;
  $out =~ m/p-Value =  (.*?)\n/;
  if ($1) {
    my (@f) = split /D/, $1;
    $f = $f[0]*(10**$f[1]);
  } else { # Use FET2xc_i
    print "Error ($p_id). Using higher memory Fisher...";
    $out = `echo "$c\n$n$m" | wine FET2xc_e.exe`; # FET2xc using a higher memory
    $out =~ m/p-Value =  (.*?)\n/;
    if ($1) {
      my (@f) = split /D/, $1;
      $f = $f[0]*(10**$f[1]);
      print "ok\n";
    } else { # use FET2xc_ie
      print "Error ($p_id). Using the highest memory Fisher...";
      $out = `echo "$g\n$c\n$n$m" | wine FET2xc_ie.exe`; # FET2xc using a higher-higher memory
      $out =~ m/p-Value =  (.*?)\n/;
      if ($1) {
        my (@f) = split /D/, $1;
        $f = $f[0]*(10**$f[1]);
        print "ok\n";
      } else { # else $f is left to 'error'
        print "***** Fisher error *****\n\n";
      }
    }
  }

  return $f;
}
